# Supplementary material for: catena-Poly[[dimethyl­tin(IV)]-μ-cis-cyclo­hexane-1,2-dicarboxyl­ato]
Source: Acta Crystallogr Sect E Struct Rep Online. 2009 Feb 11;65(Pt 3):m262. doi: 10.1107/S1600536809004097 (PMC2968691; doi:10.1107/S1600536809004097)
Supplement: Supplementary file 1 [file e-65-0m262-sup1.cif]

##############################################################################
###                                                                        ###
###        Electronic paper (Acta Crystallographica Section E)             ###
###                                                                        ###
##############################################################################
#                                                                            #
# This CIF contains the data in a paper accepted for publication in Acta     #
# Crystallographica Section E. It conforms to the requirements of Notes      #
# for Authors for Section E, and has been peer reviewed under the auspices   #
# of the IUCr Commission on Journals.                                        #
#                                                                            #
# Full details of the Crystallographic Information File format               #
# are given in the paper "The Crystallographic Information File (CIF):       #
# a New Standard Archive File for Crystallography" by S. R. Hall, F. H.      #
# Allen and I. D. Brown [Acta Cryst. (1991), A47, 655-685].                  #
#                                                                            #
# The current version of the core CIF dictionary is obtainable from          #
# ftp://ftp.iucr.org/pub/cif_core.dic. The current version number is 2.4.    #
#                                                                            #
# Software is freely available for graphical display of the structure(s) in  #
# this CIF.  For information consult the CIF home page http://www.iucr.org/  #
# cif/home.html                                                              #
#                                                                            #
# This file may be used for bona fide research purposes within the           #
# scientific community so long as proper attribution is given to the journal # 
# article from which it was obtained.                                        #
#                                                                            #
##############################################################################
                                             
data_I
_audit_creation_method     SHELXL-97
_chemical_name_systematic
;
<i>catena</i>-Poly[[dimethyltin(IV)]-\m-<i>cis</i>-cyclohexane-1,2-
dicarboxylato]
;
_chemical_name_common     ?
_chemical_formula_moiety     'C10 H16 O4 Sn'
_chemical_formula_sum     'C10 H16 O4 Sn'
_chemical_formula_iupac     '[Sn (C H3)2 (C8 H10 O4)]'
_chemical_formula_weight     318.92
_chemical_melting_point     ?
_symmetry_cell_setting     Monoclinic
_symmetry_space_group_name_H-M     'P 21/c'
_symmetry_space_group_name_Hall     '-P 2ybc'
loop_
    _symmetry_equiv_pos_as_xyz
    'x, y, z'
    '-x, y+1/2, -z+1/2'
    '-x, -y, -z'
    'x, -y-1/2, z-1/2'
_cell_length_a     10.0880(16)
_cell_length_b     10.430(2)
_cell_length_c     11.592(2)
_cell_angle_alpha     90.00
_cell_angle_beta     99.041(2)
_cell_angle_gamma     90.00
_cell_volume     1204.5(4)
_cell_formula_units_Z     4
_cell_measurement_reflns_used     4238
_cell_measurement_theta_min     2.647
_cell_measurement_theta_max     28.259
_cell_measurement_temperature     298(2)
_exptl_crystal_description     block
_exptl_crystal_colour     colourless
_exptl_crystal_size_max     0.32
_exptl_crystal_size_mid     0.19
_exptl_crystal_size_min     0.17
_exptl_crystal_density_diffrn     1.759
_exptl_crystal_density_meas     ?
_exptl_crystal_density_method     'not measured'
_exptl_crystal_F_000     632
_exptl_absorpt_coefficient_mu     2.114
_exptl_absorpt_correction_type     multi-scan
_exptl_absorpt_process_details     '(SADABS; Sheldrick, 1996)'
_exptl_absorpt_correction_T_min     0.5511
_exptl_absorpt_correction_T_max     0.7152
_exptl_special_details
;
;
_diffrn_ambient_temperature     298(2)
_diffrn_radiation_type     MoK\a
_diffrn_radiation_wavelength     0.71073
_diffrn_radiation_source     'fine-focus sealed tube'
_diffrn_radiation_monochromator     graphite
_diffrn_measurement_device_type     'Bruker SMART CCD area-detector'
_diffrn_measurement_method     '\f and \w'
_diffrn_detector_area_resol_mean     ?
_diffrn_reflns_number     6188
_diffrn_reflns_av_R_equivalents     0.0221
_diffrn_reflns_av_sigmaI/netI     0.0282
_diffrn_reflns_theta_min     2.04
_diffrn_reflns_theta_max     25.01
_diffrn_reflns_theta_full     25.01
_diffrn_measured_fraction_theta_max     0.997
_diffrn_measured_fraction_theta_full     0.997
_diffrn_reflns_limit_h_min     -11
_diffrn_reflns_limit_h_max     12
_diffrn_reflns_limit_k_min     -11
_diffrn_reflns_limit_k_max     12
_diffrn_reflns_limit_l_min     -11
_diffrn_reflns_limit_l_max     13
_diffrn_standards_number     ?
_diffrn_standards_interval_count     ?
_diffrn_standards_interval_time     ?
_diffrn_standards_decay_%     ?
_refine_special_details
;
Refinement of <i>F</i>^2^ against ALL reflections. The weighted <i>R</i>-factor
<i>wR</i> and goodness of fit <i>S</i> are based on <i>F</i>^2^, conventional
<i>R</i>-factors <i>R</i> are based on <i>F</i>, with <i>F</i> set to zero for
negative <i>F</i>^2^. The threshold expression of <i>F</i>^2^ >
\s(<i>F</i>^2^) is used only for calculating <i>R</i>-factors(gt) <i>etc</i>.
and is not relevant to the choice of reflections for refinement.
<i>R</i>-factors based on <i>F</i>^2^ are statistically about twice as large
as those based on <i>F</i>, and <i>R</i>- factors based on ALL data will be
even larger.
;
_reflns_number_total     2117
_reflns_number_gt     1822
_reflns_threshold_expression     I>2\s(I)
_refine_ls_structure_factor_coef     Fsqd
_refine_ls_matrix_type     full
_refine_ls_R_factor_all     0.0365
_refine_ls_R_factor_gt     0.0308
_refine_ls_wR_factor_gt     0.0601
_refine_ls_wR_factor_ref     0.0616
_refine_ls_goodness_of_fit_ref     1.187
_refine_ls_restrained_S_all     1.187
_refine_ls_number_reflns     2117
_refine_ls_number_parameters     136
_refine_ls_number_restraints     0
_refine_ls_hydrogen_treatment     constr
_refine_ls_weighting_scheme     calc
_refine_ls_weighting_details
          'calc w=1/[\s^2^(Fo^2^)+(0.0181P)^2^+1.262P] where P=(Fo^2^+2Fc^2^)/3'
_atom_sites_solution_hydrogens     geom
_atom_sites_solution_primary     direct
_atom_sites_solution_secondary     difmap
_refine_ls_shift/su_max     0.001
_refine_ls_shift/su_mean     0.000
_refine_diff_density_max     0.524
_refine_diff_density_min     -0.432
_refine_ls_extinction_method     none
_refine_ls_extinction_coef     ?
loop_
    _atom_type_symbol
    _atom_type_description
    _atom_type_scat_dispersion_real
    _atom_type_scat_dispersion_imag
    _atom_type_scat_source
    'C' 'C' 0.0033 0.0016
                         'International Tables Vol C Tables 4.2.6.8 and 6.1.1.4'
    'H' 'H' 0.0000 0.0000
                         'International Tables Vol C Tables 4.2.6.8 and 6.1.1.4'
    'O' 'O' 0.0106 0.0060
                         'International Tables Vol C Tables 4.2.6.8 and 6.1.1.4'
    'Sn' 'Sn' -0.6537 1.4246
                         'International Tables Vol C Tables 4.2.6.8 and 6.1.1.4'
_computing_data_collection     'SMART (Bruker, 1996)'
_computing_cell_refinement     'SAINT (Bruker, 1996)'
_computing_data_reduction     'SAINT (Bruker, 1996)'
_computing_structure_solution     'SHELXS97 (Sheldrick, 2008)'
_computing_structure_refinement     'SHELXL97 (Sheldrick, 2008)'
_computing_molecular_graphics     'SHELXTL (Sheldrick, 2008)'
_computing_publication_material     'SHELXTL (Sheldrick, 2008)'
loop_
    _atom_site_type_symbol
    _atom_site_label
    _atom_site_fract_x
    _atom_site_fract_y
    _atom_site_fract_z
    _atom_site_U_iso_or_equiv
    _atom_site_adp_type
    _atom_site_calc_flag
    _atom_site_refinement_flags
    _atom_site_occupancy
    _atom_site_disorder_assembly
    _atom_site_disorder_group
    Sn Sn1 0.67183(3) 0.15366(3) 0.10133(2) 0.03534(10) Uani d . 1 . .
    O O1 0.8345(3) 0.2746(3) 0.1623(2) 0.0437(7) Uani d . 1 . .
    O O2 0.6720(3) 0.3482(3) 0.2497(3) 0.0459(7) Uani d . 1 . .
    O O3 0.8140(3) 0.0831(3) 0.0045(2) 0.0427(7) Uani d . 1 . .
    O O4 0.6338(3) -0.0337(3) -0.0441(2) 0.0448(7) Uani d . 1 . .
    C C1 0.8867(4) 0.4597(4) 0.2822(3) 0.0333(9) Uani d . 1 . .
    H H1 0.9542 0.4175 0.3399 0.040 Uiso calc R 1 . .
    C C2 0.8184(4) 0.5633(3) 0.3471(3) 0.0330(9) Uani d . 1 . .
    H H2 0.8906 0.6163 0.3888 0.040 Uiso calc R 1 . .
    C C3 0.7305(4) 0.6523(4) 0.2649(4) 0.0413(10) Uani d . 1 . .
    H H3A 0.6967 0.7202 0.3095 0.050 Uiso calc R 1 . .
    H H3B 0.6542 0.6049 0.2246 0.050 Uiso calc R 1 . .
    C C4 0.8092(5) 0.7109(4) 0.1751(4) 0.0493(11) Uani d . 1 . .
    H H4A 0.7495 0.7637 0.1209 0.059 Uiso calc R 1 . .
    H H4B 0.8797 0.7655 0.2149 0.059 Uiso calc R 1 . .
    C C5 0.8706(5) 0.6077(5) 0.1080(4) 0.0548(12) Uani d . 1 . .
    H H5A 0.7998 0.5575 0.0630 0.066 Uiso calc R 1 . .
    H H5B 0.9224 0.6475 0.0539 0.066 Uiso calc R 1 . .
    C C6 0.9609(4) 0.5204(4) 0.1905(4) 0.0459(11) Uani d . 1 . .
    H H6A 1.0366 0.5694 0.2296 0.055 Uiso calc R 1 . .
    H H6B 0.9956 0.4531 0.1457 0.055 Uiso calc R 1 . .
    C C7 0.7883(4) 0.3568(4) 0.2295(3) 0.0366(9) Uani d . 1 . .
    C C8 0.7475(4) -0.0040(3) -0.0606(3) 0.0344(9) Uani d . 1 . .
    C C9 0.5448(4) 0.2734(4) -0.0107(4) 0.0503(11) Uani d . 1 . .
    H H9A 0.4773 0.3083 0.0302 0.075 Uiso calc R 1 . .
    H H9B 0.5026 0.2249 -0.0768 0.075 Uiso calc R 1 . .
    H H9C 0.5962 0.3419 -0.0369 0.075 Uiso calc R 1 . .
    C C10 0.6548(5) 0.0271(4) 0.2389(4) 0.0476(11) Uani d . 1 . .
    H H10A 0.5894 0.0594 0.2834 0.071 Uiso calc R 1 . .
    H H10B 0.7401 0.0197 0.2885 0.071 Uiso calc R 1 . .
    H H10C 0.6271 -0.0556 0.2077 0.071 Uiso calc R 1 . .
loop_
    _atom_site_aniso_label
    _atom_site_aniso_U_11
    _atom_site_aniso_U_22
    _atom_site_aniso_U_33
    _atom_site_aniso_U_12
    _atom_site_aniso_U_13
    _atom_site_aniso_U_23
    Sn1 0.03871(17) 0.03394(16) 0.03343(16) 0.00183(14) 0.00588(11) 0.00006(13)
    O1 0.0425(16) 0.0383(17) 0.0494(18) 0.0012(14) 0.0043(14) -0.0157(14)
    O2 0.0424(17) 0.0444(17) 0.0523(18) -0.0088(14) 0.0116(14) -0.0093(14)
    O3 0.0429(16) 0.0443(17) 0.0414(16) -0.0032(14) 0.0083(13) -0.0124(13)
    O4 0.0463(17) 0.0475(17) 0.0436(17) -0.0052(14) 0.0167(14) 0.0006(13)
    C1 0.031(2) 0.030(2) 0.038(2) 0.0017(17) 0.0040(17) -0.0027(17)
    C2 0.035(2) 0.027(2) 0.036(2) -0.0024(16) 0.0042(17) 0.0000(16)
    C3 0.042(2) 0.035(2) 0.048(2) 0.003(2) 0.0098(19) 0.0068(19)
    C4 0.051(3) 0.044(3) 0.054(3) -0.003(2) 0.011(2) 0.016(2)
    C5 0.065(3) 0.058(3) 0.044(3) -0.011(2) 0.018(2) 0.006(2)
    C6 0.042(2) 0.049(3) 0.050(3) -0.009(2) 0.018(2) -0.009(2)
    C7 0.042(2) 0.034(2) 0.032(2) 0.0055(19) 0.0026(18) 0.0016(18)
    C8 0.046(2) 0.025(2) 0.031(2) 0.0025(18) 0.0038(18) 0.0057(16)
    C9 0.047(3) 0.051(3) 0.052(3) 0.002(2) 0.003(2) 0.011(2)
    C10 0.058(3) 0.045(3) 0.041(2) 0.004(2) 0.009(2) 0.007(2)
_geom_special_details
;
All e.s.d.'s (except the e.s.d. in the dihedral angle between two l.s. planes)
are estimated using the full covariance matrix. The cell e.s.d.'s are taken
into account individually in the estimation of e.s.d.'s in distances, angles
and torsion angles; correlations between e.s.d.'s in cell parameters are only
used when they are defined by crystal symmetry. An approximate (isotropic)
treatment of cell e.s.d.'s is used for estimating e.s.d.'s involving l.s.
planes.
;
loop_
    _geom_bond_atom_site_label_1
    _geom_bond_atom_site_label_2
    _geom_bond_site_symmetry_2
    _geom_bond_distance
    _geom_bond_publ_flag
    Sn1 O3 . 2.089(3) yes
    Sn1 C9 . 2.089(4) yes
    Sn1 C10 . 2.098(4) yes
    Sn1 O1 . 2.102(3) yes
    Sn1 O4 . 2.570(3) yes
    Sn1 O2 . 2.660(3) yes
    O1 C7 . 1.294(4) ?
    O2 C7 . 1.235(5) ?
    O3 C8 . 1.298(4) ?
    O4 C8 . 1.232(5) ?
    C1 C7 . 1.523(5) ?
    C1 C6 . 1.530(5) ?
    C1 C2 . 1.540(5) ?
    C1 H1 . 0.9800 ?
    C2 C8 4_566 1.509(5) ?
    C2 C3 . 1.514(5) ?
    C2 H2 . 0.9800 ?
    C3 C4 . 1.532(6) ?
    C3 H3A . 0.9700 ?
    C3 H3B . 0.9700 ?
    C4 C5 . 1.516(6) ?
    C4 H4A . 0.9700 ?
    C4 H4B . 0.9700 ?
    C5 C6 . 1.517(6) ?
    C5 H5A . 0.9700 ?
    C5 H5B . 0.9700 ?
    C6 H6A . 0.9700 ?
    C6 H6B . 0.9700 ?
    C8 C2 4_565 1.509(5) ?
    C9 H9A . 0.9600 ?
    C9 H9B . 0.9600 ?
    C9 H9C . 0.9600 ?
    C10 H10A . 0.9600 ?
    C10 H10B . 0.9600 ?
    C10 H10C . 0.9600 ?
loop_
    _geom_angle_atom_site_label_1
    _geom_angle_atom_site_label_2
    _geom_angle_atom_site_label_3
    _geom_angle_site_symmetry_1
    _geom_angle_site_symmetry_3
    _geom_angle
    _geom_angle_publ_flag
    O3 Sn1 C9 . . 106.41(15) ?
    O3 Sn1 C10 . . 109.39(15) ?
    C9 Sn1 C10 . . 137.14(18) yes
    O3 Sn1 O1 . . 80.02(10) ?
    C9 Sn1 O1 . . 102.72(15) ?
    C10 Sn1 O1 . . 105.95(15) ?
    O3 Sn1 O4 . . 54.83(10) ?
    C9 Sn1 O4 . . 91.89(15) ?
    C10 Sn1 O4 . . 89.93(14) ?
    O1 Sn1 O4 . . 134.84(9) ?
    O3 Sn1 O2 . . 133.28(9) ?
    C9 Sn1 O2 . . 83.34(15) ?
    C10 Sn1 O2 . . 88.85(14) ?
    O1 Sn1 O2 . . 53.39(9) ?
    O4 Sn1 O2 . . 171.54(9) ?
    C7 O1 Sn1 . . 105.3(2) ?
    C7 O2 Sn1 . . 80.6(2) ?
    C8 O3 Sn1 . . 102.9(2) ?
    C8 O4 Sn1 . . 82.2(2) ?
    C7 C1 C6 . . 111.9(3) ?
    C7 C1 C2 . . 112.1(3) ?
    C6 C1 C2 . . 110.8(3) ?
    C7 C1 H1 . . 107.3 ?
    C6 C1 H1 . . 107.3 ?
    C2 C1 H1 . . 107.3 ?
    C8 C2 C3 4_566 . 113.7(3) ?
    C8 C2 C1 4_566 . 110.9(3) ?
    C3 C2 C1 . . 112.7(3) ?
    C8 C2 H2 4_566 . 106.3 ?
    C3 C2 H2 . . 106.3 ?
    C1 C2 H2 . . 106.3 ?
    C2 C3 C4 . . 111.0(3) ?
    C2 C3 H3A . . 109.4 ?
    C4 C3 H3A . . 109.4 ?
    C2 C3 H3B . . 109.4 ?
    C4 C3 H3B . . 109.4 ?
    H3A C3 H3B . . 108.0 ?
    C5 C4 C3 . . 111.2(4) ?
    C5 C4 H4A . . 109.4 ?
    C3 C4 H4A . . 109.4 ?
    C5 C4 H4B . . 109.4 ?
    C3 C4 H4B . . 109.4 ?
    H4A C4 H4B . . 108.0 ?
    C6 C5 C4 . . 110.9(4) ?
    C6 C5 H5A . . 109.5 ?
    C4 C5 H5A . . 109.5 ?
    C6 C5 H5B . . 109.5 ?
    C4 C5 H5B . . 109.5 ?
    H5A C5 H5B . . 108.1 ?
    C5 C6 C1 . . 112.1(3) ?
    C5 C6 H6A . . 109.2 ?
    C1 C6 H6A . . 109.2 ?
    C5 C6 H6B . . 109.2 ?
    C1 C6 H6B . . 109.2 ?
    H6A C6 H6B . . 107.9 ?
    O2 C7 O1 . . 120.5(4) ?
    O2 C7 C1 . . 123.7(4) ?
    O1 C7 C1 . . 115.8(3) ?
    O4 C8 O3 . . 119.6(4) ?
    O4 C8 C2 . 4_565 124.3(3) ?
    O3 C8 C2 . 4_565 116.1(3) ?
    Sn1 C9 H9A . . 109.5 ?
    Sn1 C9 H9B . . 109.5 ?
    H9A C9 H9B . . 109.5 ?
    Sn1 C9 H9C . . 109.5 ?
    H9A C9 H9C . . 109.5 ?
    H9B C9 H9C . . 109.5 ?
    Sn1 C10 H10A . . 109.5 ?
    Sn1 C10 H10B . . 109.5 ?
    H10A C10 H10B . . 109.5 ?
    Sn1 C10 H10C . . 109.5 ?
    H10A C10 H10C . . 109.5 ?
    H10B C10 H10C . . 109.5 ?
data_global
_journal_date_recd_electronic     2009-01-03
_journal_date_accepted     2009-02-04
_journal_name_full     'Acta Crystallographica, Section E'
_journal_year     2009
_journal_volume     65
_journal_issue      3
_journal_page_first     m262
_journal_page_last     m262
_journal_paper_category     QM
_journal_coeditor_code     BX2192
_publ_contact_author_name     'Rufen Zhang'
_publ_contact_author_address
;
Department of Chemistry
Liaocheng University
Liaocheng, 252059
People's Republic of China
;
_publ_contact_author_email     macl@lcu.edu.cn
_publ_contact_author_fax     '86 538 6715521'
_publ_contact_author_phone     '86 635 8230660'
_publ_section_title
;\
<i>catena</i>-Poly[[dimethyltin(IV)]-\m-<i>cis</i>-cyclohexane-1,2-\
dicarboxylato]
;
loop_
    _publ_author_name
    _publ_author_address
    'Yuerong Wang'
;
  Department of Chemistry
  Liaocheng University
  Liaocheng 252059
  People's Republic of China
;
    'Rufen Zhang'
;
  Department of Chemistry
  Liaocheng University
  Liaocheng 252059
  People's Republic of China
;
    'Yongxin Li'
;
  Department of Chemistry
  Liaocheng University
  Liaocheng 252059
  People's Republic of China
;
