# Supplementary material for: catena-Poly[[dimethyl­tin(IV)]-μ-cis-cyclo­hexane-1,2-dicarboxyl­ato]
Source: Acta Crystallogr Sect E Struct Rep Online. 2009 Feb 11;65(Pt 3):m262. doi: 10.1107/S1600536809004097 (PMC2968691; doi:10.1107/S1600536809004097)
Supplement: Supplementary file 2 [file e-65-0m262-Isup2.hkl]

# 
# h,k,l, Fc-squared, Fo-squared, sigma(Fo-squared) and status flag 
# 
data_I
_shelx_title ' 060408d in P2(1)/c' 
_shelx_refln_list_code          4 
_shelx_F_calc_maximum      234.50 
_exptl_crystal_F_000       632.00 
_reflns_d_resolution_high  0.8406 
 
loop_ 
 _symmetry_equiv_pos_as_xyz 
 'x, y, z' 
 '-x, y+1/2, -z+1/2' 
 '-x, -y, -z' 
 'x, -y-1/2, z-1/2' 
 
_cell_length_a    10.0880 
_cell_length_b    10.4296 
_cell_length_c    11.5924 
_cell_angle_alpha  90.000 
_cell_angle_beta   99.041 
_cell_angle_gamma  90.000 
 
_shelx_F_squared_multiplier     1.000 
 
loop_ 
 _refln_index_h 
 _refln_index_k 
 _refln_index_l 
 _refln_F_squared_calc 
 _refln_F_squared_meas 
 _refln_F_squared_sigma 
 _refln_observed_status 
   1   0   0     3158.48     3409.46     55.42 o 
   2   0   0    39066.62    37811.42   1794.72 o 
   3   0   0    14998.51    14808.61    541.03 o 
   4   0   0     6451.94     6714.48    114.57 o 
   5   0   0     2835.16     2810.87     63.85 o 
   6   0   0    19006.97    18563.63    289.12 o 
   7   0   0     1335.72     1212.92     44.83 o 
   8   0   0     3430.11     3501.43     89.00 o 
   9   0   0     3155.49     3159.55     87.34 o 
  10   0   0      207.03      257.49     56.14 o 
  11   0   0      375.99      403.19     34.13 o 
   1   1   0    23111.07    22260.76    263.35 o 
   2   1   0    17111.83    16588.45    166.66 o 
   3   1   0        0.66       17.65     12.27 o 
   4   1   0     7159.10     7052.09     84.66 o 
   5   1   0     7690.76     7689.94     94.80 o 
   6   1   0      290.36      252.76     13.53 o 
   7   1   0     7970.34     7925.18    105.28 o 
   8   1   0     2349.12     2421.22     50.00 o 
   9   1   0      273.30      254.25     17.44 o 
  10   1   0     1743.83     1790.83     47.34 o 
  11   1   0      485.19      472.24     25.60 o 
   0   2   0      151.03      159.12      9.62 o 
   1   2   0     3112.08     3033.70     56.01 o 
   2   2   0      974.15      965.50     15.12 o 
   3   2   0        4.36        1.63      3.54 o 
   4   2   0        4.77       -2.84      3.81 o 
   5   2   0     1165.33     1026.66     24.72 o 
   6   2   0     1665.79     1574.09     34.30 o 
   7   2   0       41.44       49.31     17.18 o 
   8   2   0     1091.97     1072.01     31.86 o 
   9   2   0      323.60      327.60     19.38 o 
  10   2   0        0.93      -16.51     13.37 o 
  11   2   0      117.33      181.92     23.42 o 
   1   3   0     1010.60     1046.95     30.94 o 
   2   3   0      750.07      766.49     16.15 o 
   3   3   0      637.89      625.21     13.80 o 
   4   3   0     1217.87     1320.40     26.87 o 
   5   3   0      302.76      324.62     12.15 o 
   6   3   0       40.83       69.64     10.82 o 
   7   3   0      269.20      267.39     13.30 o 
   8   3   0      467.13      463.43     18.50 o 
   9   3   0      175.89      246.06     22.05 o 
  10   3   0      291.11      283.24     17.33 o 
  11   3   0        2.19       -1.17     14.56 o 
   0   4   0     5982.25     5754.08    140.11 o 
   1   4   0     2035.63     1853.34     43.49 o 
   2   4   0     5594.47     5907.48     71.14 o 
   3   4   0     9061.11     9512.46    152.81 o 
   4   4   0      985.41      887.87     22.07 o 
   5   4   0     2972.72     3073.69     56.48 o 
   6   4   0     4023.96     4174.96     65.41 o 
   7   4   0      292.53      264.44     15.66 o 
   8   4   0     1423.27     1388.73     32.74 o 
   9   4   0     1695.13     1663.87     52.56 o 
  10   4   0        2.61        4.83     13.98 o 
  11   4   0      515.68      542.48     27.92 o 
   1   5   0    13888.91    13839.17    253.34 o 
   2   5   0    15673.50    16058.51    286.21 o 
   3   5   0      362.58      373.09     13.75 o 
   4   5   0    10339.96    10692.57    255.32 o 
   5   5   0     5716.20     5514.81    116.62 o 
   6   5   0       99.08       86.47     17.66 o 
   7   5   0     4992.24     5069.06     79.50 o 
   8   5   0     2146.08     2088.44     57.41 o 
   9   5   0      296.34      304.68     23.63 o 
  10   5   0     1597.80     1665.21     56.66 o 
   0   6   0    10477.69    10817.35    253.84 o 
   1   6   0     3769.00     3744.97     79.95 o 
   2   6   0     3718.52     3786.38     63.61 o 
   3   6   0    16762.66    16982.79    233.25 o 
   4   6   0      278.77      256.61     13.22 o 
   5   6   0     3392.51     3471.98     57.62 o 
   6   6   0     2271.94     2369.67     57.37 o 
   7   6   0      350.81      356.81     22.81 o 
   8   6   0      466.68      525.18     29.26 o 
   9   6   0     1552.76     1621.03     54.17 o 
  10   6   0       95.87      129.12     28.72 o 
   1   7   0     1036.82      882.63     35.86 o 
   2   7   0      992.05      928.43     27.83 o 
   3   7   0        0.48       -0.88      8.58 o 
   4   7   0     2169.51     2138.40     95.72 o 
   5   7   0      904.63      921.47     33.71 o 
   6   7   0      454.22      468.67     25.77 o 
   7   7   0      217.76      281.68     40.26 o 
   8   7   0      398.44      431.67     27.56 o 
   9   7   0       56.25      156.52     28.90 o 
   0   8   0      299.81      319.68     33.08 o 
   1   8   0       69.78       96.69     16.36 o 
   2   8   0       48.01       35.51     25.05 o 
   3   8   0      271.74      275.25     22.70 o 
   4   8   0        5.73       16.54     24.22 o 
   5   8   0       63.34      120.08     27.48 o 
   6   8   0        1.34        3.33     18.31 o 
   7   8   0        4.98       -4.85     19.55 o 
   8   8   0       12.86       12.73     24.20 o 
   9   8   0       43.09       56.40     23.13 o 
   1   9   0     1950.19     1879.17     62.45 o 
   2   9   0     1193.35     1131.65     47.46 o 
   3   9   0        7.86       30.20     18.33 o 
   4   9   0     1046.42     1074.02     48.11 o 
   5   9   0     1191.95     1110.58     51.00 o 
   6   9   0       62.93       93.00     29.59 o 
   7   9   0      734.93      721.80     44.40 o 
   8   9   0      672.58      654.41     44.32 o 
   0  10   0     4131.13     4069.62    146.29 o 
   1  10   0      861.02      783.83     41.39 o 
   2  10   0     1080.54     1033.09     48.35 o 
   3  10   0     2970.90     2781.69     84.09 o 
   4  10   0      498.08      394.51     31.46 o 
   5  10   0      889.77      911.74     48.53 o 
   6  10   0     1549.68     1507.77     65.24 o 
   7  10   0      140.86      175.11     78.43 o 
   1  11   0     1692.61     1697.69     65.71 o 
   2  11   0     1185.88     1086.11     52.28 o 
   3  11   0        5.68        7.79     20.34 o 
   4  11   0     1208.22     1133.46     55.21 o 
   5  11   0      660.12      602.22     41.75 o 
   0  12   0      386.85      346.54     44.88 o 
   1  12   0      115.15      204.38     39.29 o 
   2  12   0      255.15      358.40     48.77 o 
   3  12   0      439.64      366.60     33.83 o 
 -11   1   1       62.50       58.20     19.82 o 
 -10   1   1      316.31      306.47     20.20 o 
  -9   1   1      769.15      773.41     28.65 o 
  -8   1   1        1.52       -8.99      9.45 o 
  -7   1   1     2333.69     2373.17     46.62 o 
  -6   1   1     3534.88     3503.80     56.04 o 
  -5   1   1      257.66      262.26     12.18 o 
  -4   1   1     5462.30     5694.66     76.19 o 
  -3   1   1     5894.14     6174.47     62.22 o 
  -2   1   1      177.67      161.76      5.45 o 
  -1   1   1      995.38     1014.40     14.61 o 
   0   1   1    19982.23    19746.54    634.42 o 
   1   1   1     6530.97     6849.56     64.14 o 
   2   1   1    35931.70    33701.79    266.42 o 
   3   1   1     4083.26     3947.24     42.89 o 
   4   1   1       70.71       92.05      5.59 o 
   5   1   1     2325.84     2163.42     30.19 o 
   6   1   1     1782.77     1593.59     34.27 o 
   7   1   1        2.71        3.84      9.87 o 
   8   1   1     1465.53     1485.16     37.86 o 
   9   1   1      199.75      280.81     36.78 o 
  10   1   1       67.68       80.65     20.08 o 
  11   1   1      301.34      331.52     32.44 o 
 -11   2   1      641.48      617.42     29.26 o 
 -10   2   1      780.29      770.23     30.65 o 
  -9   2   1        6.33        1.23     11.94 o 
  -8   2   1     3538.77     3379.49     61.52 o 
  -7   2   1     3456.85     3247.74     56.92 o 
  -6   2   1     1022.77     1057.22     27.37 o 
  -5   2   1    11876.97    11685.72    134.27 o 
  -4   2   1     3755.85     3731.44     52.12 o 
  -3   2   1     3726.46     3802.95     44.97 o 
  -2   2   1    13012.10    12549.65    136.71 o 
  -1   2   1     7937.80     8121.99     98.11 o 
   0   2   1    11695.73    11762.69    280.00 o 
   1   2   1    26331.77    25854.87    226.73 o 
   2   2   1      184.67      182.20      6.08 o 
   3   2   1     7603.08     7761.93     68.51 o 
   4   2   1    11012.00    11173.57     96.84 o 
   5   2   1     1033.39     1058.54     18.07 o 
   6   2   1     3373.74     3426.13     47.99 o 
   7   2   1     4559.87     4518.38     70.88 o 
   8   2   1      152.79      238.75     27.18 o 
   9   2   1     1076.62     1082.80     29.79 o 
  10   2   1     1723.28     1831.68     41.98 o 
  11   2   1       39.13       53.25     26.45 o 
 -11   3   1      296.37      349.78     49.62 o 
 -10   3   1      787.40      805.13     27.70 o 
  -9   3   1     2061.70     2087.31     43.13 o 
  -8   3   1      480.44      467.96     18.66 o 
  -7   3   1     2228.21     2187.16     39.30 o 
  -6   3   1     6485.49     6538.58     77.17 o 
  -5   3   1      900.37      891.58     20.37 o 
  -4   3   1     8155.56     8180.68    118.22 o 
  -3   3   1     8836.84     9088.44    115.21 o 
  -2   3   1        0.42        0.03      3.49 o 
  -1   3   1     4078.29     4026.27    100.47 o 
   0   3   1     4302.91     4283.03     73.82 o 
   1   3   1      444.59      451.67     10.22 o 
   2   3   1     8432.96     8383.56     82.20 o 
   3   3   1    18228.25    18228.98    167.12 o 
   4   3   1     1500.12     1479.59     24.63 o 
   5   3   1     8037.52     8212.67     78.00 o 
   6   3   1     3438.44     3350.08     47.94 o 
   7   3   1      309.25      285.02     13.63 o 
   8   3   1     3557.66     3606.50     56.35 o 
   9   3   1     1238.57     1244.15     32.53 o 
  10   3   1      431.89      436.79     20.94 o 
  11   3   1     1058.78     1124.51     56.80 o 
 -11   4   1      371.37      397.24     24.62 o 
 -10   4   1      463.82      481.02     28.71 o 
  -9   4   1      182.92      296.07     28.10 o 
  -8   4   1     1127.06     1141.91     29.47 o 
  -7   4   1      916.73      919.90     24.44 o 
  -6   4   1      153.49      200.21     16.87 o 
  -5   4   1     6459.98     6502.80     92.49 o 
  -4   4   1     3757.38     3963.09    103.61 o 
  -3   4   1     1272.17     1113.31     22.59 o 
  -2   4   1    10706.20    10789.12    184.62 o 
  -1   4   1     1407.84     1389.22     29.79 o 
   0   4   1      504.97      493.60     18.10 o 
   1   4   1     6014.16     5851.22     61.95 o 
   2   4   1     4038.45     4251.35     49.12 o 
   3   4   1     2310.21     2161.87     31.44 o 
   4   4   1     5474.10     5471.55     63.21 o 
   5   4   1      116.32      150.98     15.53 o 
   6   4   1      273.05      317.53     34.13 o 
   7   4   1      963.65      944.25     29.10 o 
   8   4   1      234.12      241.33     37.10 o 
   9   4   1      646.04      682.59     28.25 o 
  10   4   1      309.63      332.50     21.94 o 
  11   4   1        7.03       13.12     37.32 o 
 -10   5   1       46.83       62.41     24.69 o 
  -9   5   1       71.83      194.74     29.73 o 
  -8   5   1      418.73      429.32     26.17 o 
  -7   5   1        0.52        3.60     12.34 o 
  -6   5   1        0.31        1.41      8.56 o 
  -5   5   1      103.11      135.73     17.38 o 
  -4   5   1      296.09      261.93     12.48 o 
  -3   5   1     1062.68     1011.85     25.17 o 
  -2   5   1       74.81      103.67     12.50 o 
  -1   5   1      140.05      136.43     10.38 o 
   0   5   1        0.91        7.28      7.32 o 
   1   5   1      236.50      291.24     11.87 o 
   2   5   1      775.61      846.10     24.22 o 
   3   5   1     1191.67     1244.74     23.76 o 
   4   5   1       25.67       25.74      8.14 o 
   5   5   1      772.81      742.98     19.81 o 
   6   5   1      124.82      130.71     16.86 o 
   7   5   1        0.14        9.30     11.18 o 
   8   5   1        7.04       -4.88     12.32 o 
   9   5   1       16.14       10.39     18.04 o 
  10   5   1        1.48        4.67     16.55 o 
 -10   6   1       46.86       98.49     26.65 o 
  -9   6   1      127.27      173.16     47.08 o 
  -8   6   1      178.34      263.19     27.27 o 
  -7   6   1     1071.91     1128.24     40.41 o 
  -6   6   1       29.73       45.84     15.71 o 
  -5   6   1     3760.09     3738.65    188.54 o 
  -4   6   1       61.38      106.63     22.25 o 
  -3   6   1      334.08      317.36     14.67 o 
  -2   6   1     2266.19     2269.17     46.15 o 
  -1   6   1     2396.41     2370.05     59.58 o 
   0   6   1      290.22      269.32     15.08 o 
   1   6   1     2973.03     2964.39     47.11 o 
   2   6   1     1161.99     1132.88     26.44 o 
   3   6   1       52.65       76.85     10.91 o 
   4   6   1     1665.73     1616.84     30.41 o 
   5   6   1       11.74       19.22      9.76 o 
   6   6   1      205.50      223.70     19.99 o 
   7   6   1      165.80      249.44     29.16 o 
   8   6   1      229.79      305.69     34.15 o 
   9   6   1       73.75      102.50     25.72 o 
  10   6   1      107.50      123.42     28.32 o 
  -9   7   1     1351.29     1397.57     52.04 o 
  -8   7   1        8.18        9.03     17.45 o 
  -7   7   1     1604.16     1565.83     60.80 o 
  -6   7   1     1737.55     1778.90     62.60 o 
  -5   7   1       33.66       48.39     19.49 o 
  -4   7   1     1475.33     1393.04     50.07 o 
  -3   7   1     3515.46     3437.54     84.05 o 
  -2   7   1      141.87      196.31     26.72 o 
  -1   7   1     6204.51     6111.98    119.77 o 
   0   7   1     5244.66     5159.37    105.83 o 
   1   7   1        2.01        0.42      8.47 o 
   2   7   1     3328.34     3417.95     63.16 o 
   3   7   1     4053.60     4163.93     73.48 o 
   4   7   1       12.68       21.60     10.23 o 
   5   7   1     5762.09     5888.41    102.12 o 
   6   7   1      954.15      898.26     35.07 o 
   7   7   1      504.69      516.99     28.08 o 
   8   7   1      913.50      949.17     39.97 o 
   9   7   1      308.64      302.39     25.19 o 
  -9   8   1        1.77      -29.17     19.45 o 
  -8   8   1     1268.73     1295.74     64.04 o 
  -7   8   1     1174.56     1165.08     82.89 o 
  -6   8   1      196.34      273.33     40.69 o 
  -5   8   1     2536.59     2560.75     77.55 o 
  -4   8   1     1594.33     1480.57     54.58 o 
  -3   8   1     2170.36     2162.92     66.09 o 
  -2   8   1     5156.99     5059.97    112.69 o 
  -1   8   1      497.42      484.12     28.57 o 
   0   8   1     2216.70     2098.68     62.21 o 
   1   8   1     4792.87     4673.60     81.29 o 
   2   8   1      688.31      676.73     26.23 o 
   3   8   1     2447.48     2412.06     69.85 o 
   4   8   1     3630.38     3682.34     92.89 o 
   5   8   1       98.10      116.76     27.90 o 
   6   8   1     2061.11     2148.24     58.28 o 
   7   8   1     1670.85     1656.30     52.95 o 
   8   8   1       41.98       33.47     19.85 o 
  -8   9   1      154.37      234.53     42.46 o 
  -7   9   1      559.06      569.77     40.06 o 
  -6   9   1     1289.05     1251.86     56.88 o 
  -5   9   1        0.03      -14.41     14.30 o 
  -4   9   1     1388.21     1314.99     54.10 o 
  -3   9   1      875.17      854.33     41.94 o 
  -2   9   1        2.74        2.42     15.34 o 
  -1   9   1     1723.25     1687.06     66.97 o 
   0   9   1     2538.34     2522.25     73.40 o 
   1   9   1       45.62       73.19     22.85 o 
   2   9   1     1317.93     1300.55     51.39 o 
   3   9   1      689.34      611.82     35.33 o 
   4   9   1        6.19        0.51     16.05 o 
   5   9   1     1190.33     1253.87     54.45 o 
   6   9   1      997.40      944.31     65.23 o 
   7   9   1      200.45      390.85     50.26 o 
  -7  10   1       92.47      148.70     37.05 o 
  -6  10   1       10.77        3.89     22.04 o 
  -5  10   1       86.63      132.03     46.51 o 
  -4  10   1        0.18        2.73     33.68 o 
  -3  10   1       28.84       26.81     20.03 o 
  -2  10   1      355.46      370.35     29.41 o 
  -1  10   1      280.44      264.17     25.15 o 
   0  10   1       71.27      108.73     27.46 o 
   1  10   1      211.62      205.10     22.55 o 
   2  10   1        7.70       37.61     41.90 o 
   3  10   1       16.91       51.59     36.84 o 
   4  10   1       50.33       82.11     26.41 o 
   5  10   1       15.49        2.36     24.27 o 
   6  10   1       57.35       70.04     27.14 o 
  -5  11   1       43.62       58.28     29.73 o 
  -4  11   1      505.15      454.93     35.24 o 
  -3  11   1      348.73      345.48     30.73 o 
  -2  11   1      142.85      170.02     34.65 o 
  -1  11   1       34.55       49.19     24.09 o 
   0  11   1       44.61       66.10     24.48 o 
   1  11   1       68.02      122.66     30.80 o 
   2  11   1      285.98      284.73     27.76 o 
   3  11   1      327.52      307.93     29.39 o 
   4  11   1        0.59       -9.44     19.10 o 
   5  11   1      106.52      111.44     33.93 o 
  -3  12   1      125.60      152.13     36.16 o 
  -2  12   1     1156.60     1111.28     56.16 o 
  -1  12   1       94.37       96.34     29.83 o 
   0  12   1      146.88      205.21     39.27 o 
   1  12   1      803.12      780.52     46.56 o 
   2  12   1      214.65      324.11     46.86 o 
 -12   0   2      441.31      456.69     48.35 o 
 -11   0   2      502.40      440.02     41.50 o 
 -10   0   2     3020.72     2951.66     88.72 o 
  -9   0   2      753.65      746.26     40.05 o 
  -8   0   2     1098.84     1158.16     47.27 o 
  -7   0   2    10866.08    10685.36    188.23 o 
  -6   0   2     1164.51      996.29     37.33 o 
  -5   0   2     9759.61     9871.40    125.01 o 
  -4   0   2    13682.16    13482.51    160.34 o 
  -3   0   2      176.12      168.99      7.26 o 
  -2   0   2     9635.66     9896.13    210.97 o 
  -1   0   2    54988.77    47522.53    984.43 o 
   0   0   2      361.24      333.61      9.11 o 
   1   0   2     8520.24     8628.72    186.16 o 
   2   0   2     4859.05     4625.31    102.04 o 
   3   0   2        1.63       -1.58      5.86 o 
   4   0   2     8531.22     8009.17    132.73 o 
   5   0   2     9609.69     9163.76    154.64 o 
   6   0   2        0.74        0.80     19.63 o 
   7   0   2     6178.20     6182.74    124.44 o 
   8   0   2     2280.56     2243.45     94.44 o 
   9   0   2       47.40       68.17     25.30 o 
  10   0   2     1439.46     1554.81     90.97 o 
  11   0   2      507.64      509.06     55.23 o 
 -11   1   2      635.12      644.25     29.87 o 
 -10   1   2       54.20       68.12     19.24 o 
  -9   1   2     1166.32     1192.85     36.03 o 
  -8   1   2     2384.95     2238.31     48.03 o 
  -7   1   2       10.66       -5.98      9.03 o 
  -6   1   2     6098.78     5959.64     81.88 o 
  -5   1   2     2486.06     2148.81     30.59 o 
  -4   1   2     1464.30     1588.75     23.48 o 
  -3   1   2    11411.50    11101.18    104.28 o 
  -2   1   2    13972.52    13776.66    159.21 o 
  -1   1   2     1109.30     1126.30     16.57 o 
   0   1   2    20021.68    20153.73    193.12 o 
   1   1   2     8722.49     8867.53     82.71 o 
   2   1   2     3131.92     3215.28     40.16 o 
   3   1   2    13207.51    13183.88    164.00 o 
   4   1   2     2423.19     2353.07     31.55 o 
   5   1   2     2474.68     2492.53     34.59 o 
   6   1   2     8390.93     8519.53     90.86 o 
   7   1   2     1142.73     1097.47     30.15 o 
   8   1   2     1101.22     1034.36     31.29 o 
   9   1   2     1459.12     1460.71     40.09 o 
  10   1   2      107.35      144.72     32.39 o 
  11   1   2      217.20      311.39     45.38 o 
 -11   2   2       13.72       15.71     18.77 o 
 -10   2   2      103.02      157.15     23.42 o 
  -9   2   2      503.34      483.92     23.25 o 
  -8   2   2       81.35       82.41     16.29 o 
  -7   2   2      652.49      547.04     21.13 o 
  -6   2   2       18.84        8.38      8.31 o 
  -5   2   2      486.39      455.33     12.99 o 
  -4   2   2      231.60      212.95      8.26 o 
  -3   2   2     1967.13     2046.13     26.47 o 
  -2   2   2     6061.44     6147.11     66.77 o 
  -1   2   2    14099.62    14313.76    165.31 o 
   0   2   2       24.71       28.30      4.07 o 
   1   2   2     8550.18     8744.13     82.56 o 
   2   2   2     1241.06     1395.14     20.10 o 
   3   2   2       21.40       26.54      5.34 o 
   4   2   2       88.50       91.06      9.50 o 
   5   2   2     4485.13     4786.70     50.42 o 
   6   2   2        2.07        4.35      6.77 o 
   7   2   2      738.68      762.95     21.39 o 
   8   2   2      323.99      336.37     15.79 o 
   9   2   2       42.60       53.86     14.36 o 
  10   2   2       28.12       33.67     23.99 o 
  11   2   2      192.79      259.85     59.30 o 
 -11   3   2       23.07       51.65     29.59 o 
 -10   3   2        9.02        3.61     13.51 o 
  -9   3   2       23.98       11.70     10.88 o 
  -8   3   2       11.13       32.28     15.69 o 
  -7   3   2        9.25       12.64      8.71 o 
  -6   3   2      861.38      741.18     20.16 o 
  -5   3   2      116.86       66.23      8.51 o 
  -4   3   2       67.56      133.08     12.26 o 
  -3   3   2      130.88      112.34      6.17 o 
  -2   3   2       60.53       51.97      8.53 o 
  -1   3   2     1430.18     1514.00     28.62 o 
   0   3   2     1060.74     1127.12     18.79 o 
   1   3   2     1327.12     1444.35     21.05 o 
   2   3   2     2264.73     2322.37     30.43 o 
   3   3   2     3328.59     3509.03     42.59 o 
   4   3   2       68.07      115.80     11.38 o 
   5   3   2       18.61       44.21     15.04 o 
   6   3   2      185.01      171.51     11.67 o 
   7   3   2      739.33      652.02     20.17 o 
   8   3   2      548.36      530.97     19.70 o 
   9   3   2      336.14      289.80     16.13 o 
  10   3   2       16.61        4.12     19.85 o 
  11   3   2        8.58        2.45     22.53 o 
 -11   4   2       67.45       83.55     22.42 o 
 -10   4   2      909.81      900.95     34.31 o 
  -9   4   2      152.21      278.80     27.81 o 
  -8   4   2      633.56      612.54     24.81 o 
  -7   4   2     1447.80     1371.85     30.53 o 
  -6   4   2     2085.98     2111.60     36.80 o 
  -5   4   2     2246.38     2155.40     52.21 o 
  -4   4   2    11337.53    11833.21    130.39 o 
  -3   4   2      218.66      159.31      7.70 o 
  -2   4   2     8497.50     8813.10    115.08 o 
  -1   4   2     4132.29     4154.61     75.68 o 
   0   4   2      259.23      249.08      8.89 o 
   1   4   2    12783.88    13268.05    125.41 o 
   2   4   2     7939.53     8326.18     91.10 o 
   3   4   2        0.49        2.87      5.01 o 
   4   4   2     2499.04     2369.24     35.33 o 
   5   4   2     3289.41     3457.31     47.37 o 
   6   4   2       90.58       94.33     14.37 o 
   7   4   2     1043.70     1054.80     30.77 o 
   8   4   2     2227.79     2162.26     49.05 o 
   9   4   2        0.18       -9.35     13.05 o 
  10   4   2      892.05      866.22     49.30 o 
 -10   5   2        0.25       -1.04     18.29 o 
  -9   5   2     2916.47     2919.60     74.98 o 
  -8   5   2     1747.01     1798.94     54.10 o 
  -7   5   2      491.57      407.94     23.92 o 
  -6   5   2     2452.98     2385.69     73.57 o 
  -5   5   2     8038.60     8175.95    152.86 o 
  -4   5   2      218.83      207.12     10.66 o 
  -3   5   2    13690.51    13966.90    151.20 o 
  -2   5   2     7594.94     7607.49     88.82 o 
  -1   5   2      609.62      637.82     21.10 o 
   0   5   2    11032.75    10909.53    140.05 o 
   1   5   2     6744.29     7031.62     75.28 o 
   2   5   2      257.87      241.07     11.38 o 
   3   5   2    10306.77    10389.04    106.49 o 
   4   5   2     3742.00     3814.14     50.84 o 
   5   5   2     1180.50     1190.40     30.22 o 
   6   5   2     4435.08     4586.85     72.10 o 
   7   5   2      288.22      285.53     17.26 o 
   8   5   2      727.06      740.36     28.33 o 
   9   5   2     1557.05     1625.57     45.04 o 
  10   5   2      125.62      166.37     55.95 o 
 -10   6   2     1063.76     1106.50     47.67 o 
  -9   6   2      423.00      463.37     29.57 o 
  -8   6   2      889.48      869.17     38.01 o 
  -7   6   2     3402.12     3497.21     95.01 o 
  -6   6   2      245.40      307.45     31.26 o 
  -5   6   2     1366.71     1247.17     47.75 o 
  -4   6   2     7141.01     7164.90    204.39 o 
  -3   6   2      680.24      683.09     25.10 o 
  -2   6   2     4734.86     4624.54     61.73 o 
  -1   6   2     6286.67     6134.60     93.00 o 
   0   6   2        1.74       -2.45      8.02 o 
   1   6   2     3292.82     3567.88     54.14 o 
   2   6   2     5762.17     5938.64     69.43 o 
   3   6   2      303.20      328.25     12.96 o 
   4   6   2     2999.70     3067.43     45.81 o 
   5   6   2     3285.80     3304.11     49.72 o 
   6   6   2        9.64       -9.50      9.30 o 
   7   6   2     2532.17     2606.28     54.07 o 
   8   6   2      897.01      881.56     37.21 o 
   9   6   2       61.15      105.53     25.39 o 
  -9   7   2      177.90      295.70     45.80 o 
  -8   7   2       25.82       30.44     23.44 o 
  -7   7   2        3.72       -0.10     18.77 o 
  -6   7   2      608.27      584.18     35.51 o 
  -5   7   2      271.03      279.24     23.86 o 
  -4   7   2       68.41       86.78     38.05 o 
  -3   7   2      885.82      818.56     36.42 o 
  -2   7   2      517.77      541.67     26.02 o 
  -1   7   2      963.45      877.27     29.62 o 
   0   7   2     2044.45     2059.47     47.40 o 
   1   7   2      358.96      363.75     16.18 o 
   2   7   2      712.66      698.94     22.38 o 
   3   7   2     2043.26     2131.36     37.24 o 
   4   7   2      408.23      416.21     16.33 o 
   5   7   2      481.66      505.83     18.59 o 
   6   7   2      670.79      737.41     31.90 o 
   7   7   2      163.92      218.88     34.28 o 
   8   7   2      256.58      275.40     23.04 o 
   9   7   2      289.64      293.53     30.96 o 
  -9   8   2        6.43       -7.40     22.70 o 
  -8   8   2       33.62       31.92     24.38 o 
  -7   8   2       56.68       53.67     53.76 o 
  -6   8   2       36.49       32.59     21.04 o 
  -5   8   2       60.21       45.14     20.99 o 
  -4   8   2       15.16       12.45     22.01 o 
  -3   8   2       20.88       36.39     18.10 o 
  -2   8   2        5.08        2.53     13.83 o 
  -1   8   2      245.53      255.71     18.10 o 
   0   8   2        0.05      -10.62     11.63 o 
   1   8   2      109.34      159.61     18.66 o 
   2   8   2        0.28        2.85     10.31 o 
   3   8   2       32.48       36.31     12.63 o 
   4   8   2       15.76       33.34     13.07 o 
   5   8   2      352.89      313.43     21.18 o 
   6   8   2        5.54       -3.35     14.72 o 
   7   8   2      143.25      228.79     31.57 o 
   8   8   2        0.09      -16.33     15.41 o 
  -8   9   2       93.79      138.55     35.11 o 
  -7   9   2       40.47       24.12     22.94 o 
  -6   9   2      414.78      363.66     31.20 o 
  -5   9   2      146.34      212.45     36.20 o 
  -4   9   2        0.86      -10.50     15.74 o 
  -3   9   2     1544.36     1501.39     56.99 o 
  -2   9   2     1379.19     1362.34     62.69 o 
  -1   9   2     1045.68      976.06     44.15 o 
   0   9   2     2043.97     1998.84     64.46 o 
   1   9   2      229.36      216.06     27.87 o 
   2   9   2      255.02      285.26     25.67 o 
   3   9   2     1535.77     1462.70     55.92 o 
   4   9   2      891.43      832.80     42.35 o 
   5   9   2      518.03      531.68     35.87 o 
   6   9   2     1253.94     1326.63     46.71 o 
   7   9   2      173.08      244.95     32.68 o 
  -7  10   2      948.46      948.30     53.28 o 
  -6  10   2      355.94      386.91     51.77 o 
  -5  10   2      444.18      442.78     34.54 o 
  -4  10   2     2612.75     2485.05     81.32 o 
  -3  10   2      637.43      593.09     47.31 o 
  -2  10   2     2505.75     2453.85     77.96 o 
  -1  10   2     2536.17     2487.48     78.08 o 
   0  10   2        2.84        3.50     15.85 o 
   1  10   2      954.91      930.80     45.21 o 
   2  10   2     1642.49     1644.63     62.01 o 
   3  10   2       56.15       55.44     23.86 o 
   4  10   2     1110.35     1139.87     52.88 o 
   5  10   2      801.02      790.21     44.67 o 
   6  10   2       35.35       15.84     24.57 o 
  -5  11   2      758.49      768.65     83.86 o 
  -4  11   2       14.16       -3.67     20.60 o 
  -3  11   2      902.55      845.07     46.92 o 
  -2  11   2     1218.01     1216.13     55.82 o 
  -1  11   2        4.01      -10.52     17.18 o 
   0  11   2     2152.68     2151.23     75.08 o 
   1  11   2      786.38      715.33     42.18 o 
   2  11   2      165.69      272.00     41.64 o 
   3  11   2     1014.59     1015.73     51.37 o 
   4  11   2      428.44      387.53     33.43 o 
  -2  12   2      117.07      208.25     39.86 o 
  -1  12   2      140.63      214.11     39.40 o 
   0  12   2      131.18      181.27     37.42 o 
   1  12   2      235.23      380.48     50.07 o 
   2  12   2      560.11      535.80     39.67 o 
 -11   1   3      173.23      236.20     29.00 o 
 -10   1   3     1088.43     1023.81     35.74 o 
  -9   1   3        4.56      -10.64     10.93 o 
  -8   1   3     1319.98     1305.92     35.86 o 
  -7   1   3     2946.21     2902.68     53.31 o 
  -6   1   3       67.38       97.52     14.19 o 
  -5   1   3     5075.17     5077.11     57.91 o 
  -4   1   3     3177.71     3313.04     44.30 o 
  -3   1   3       12.61        8.84      5.08 o 
  -2   1   3     3284.02     3208.18     56.74 o 
  -1   1   3     1164.01     1132.28     15.55 o 
   0   1   3      133.54      136.92      4.97 o 
   1   1   3     7021.20     7117.05     78.15 o 
   2   1   3     1708.74     1705.39     24.79 o 
   3   1   3     1045.03      924.63     15.18 o 
   4   1   3     5657.12     5493.05     59.13 o 
   5   1   3       22.06       54.73     12.42 o 
   6   1   3      732.30      665.95     17.44 o 
   7   1   3     1744.88     1653.79     37.78 o 
   8   1   3      248.62      211.54     23.04 o 
   9   1   3      745.31      741.99     42.93 o 
  10   1   3      616.62      598.91     65.28 o 
  11   1   3        6.06        1.78     24.87 o 
 -11   2   3      543.77      529.63     32.45 o 
 -10   2   3      628.30      607.24     32.65 o 
  -9   2   3     3203.31     3149.11     62.92 o 
  -8   2   3      673.19      636.40     24.72 o 
  -7   2   3     1924.46     1779.08     39.96 o 
  -6   2   3    11919.91    11614.10    118.48 o 
  -5   2   3     1624.31     1654.46     27.19 o 
  -4   2   3    16987.97    16849.40    173.90 o 
  -3   2   3     8486.61     7857.20     85.96 o 
  -2   2   3      683.64      639.03     14.37 o 
  -1   2   3     5568.44     5543.89     62.02 o 
   0   2   3    33303.03    32938.08    363.96 o 
   1   2   3     1311.10     1488.45     20.74 o 
   2   2   3    19199.95    19490.14    181.13 o 
   3   2   3    15362.42    15709.75    145.99 o 
   4   2   3       46.39       77.42     10.74 o 
   5   2   3     5695.42     5697.08     58.06 o 
   6   2   3     4957.04     4864.89     53.72 o 
   7   2   3      176.45      173.62     27.76 o 
   8   2   3     3020.35     3053.24     87.37 o 
   9   2   3     2808.71     2714.29     85.59 o 
  10   2   3      157.98      260.64     41.76 o 
 -11   3   3     1265.92     1301.10     43.70 o 
 -10   3   3      790.36      785.16     31.98 o 
  -9   3   3        8.50       15.40     13.52 o 
  -8   3   3     3524.55     3531.92     64.46 o 
  -7   3   3     3918.48     3778.99     56.28 o 
  -6   3   3      142.27      161.85     12.89 o 
  -5   3   3    10807.88    10630.65    105.69 o 
  -4   3   3    12245.18    12132.60    115.28 o 
  -3   3   3     1104.56     1065.57     25.92 o 
  -2   3   3    26365.34    26103.80    390.31 o 
  -1   3   3    19500.40    19379.87    196.50 o 
   0   3   3     2793.66     2666.24     35.76 o 
   1   3   3    44385.72    43747.64    507.77 o 
   2   3   3    20725.37    22198.28    200.74 o 
   3   3   3    11544.99    12204.62    118.26 o 
   4   3   3    10490.64    10719.57    107.70 o 
   5   3   3     1989.29     1941.83     31.93 o 
   6   3   3      495.14      506.28     19.44 o 
   7   3   3     4576.55     4667.73     74.10 o 
   8   3   3     1245.94     1195.05     51.70 o 
   9   3   3      513.19      500.47     36.26 o 
  10   3   3     1577.88     1645.57     74.62 o 
 -11   4   3      352.12      366.45     35.12 o 
 -10   4   3       89.60      128.01     22.72 o 
  -9   4   3     2506.18     2484.82     55.97 o 
  -8   4   3      711.70      701.99     27.09 o 
  -7   4   3     2126.57     2107.04     45.62 o 
  -6   4   3     3120.56     3176.75     51.36 o 
  -5   4   3      555.76      591.32     17.73 o 
  -4   4   3       97.34      149.91     24.49 o 
  -3   4   3    12119.62    12869.62    162.17 o 
  -2   4   3      736.73      712.43     37.17 o 
  -1   4   3     6246.29     6334.82     87.20 o 
   0   4   3     5066.06     4924.17     59.85 o 
   1   4   3      168.35      205.91      8.38 o 
   2   4   3     2645.36     2455.11     34.18 o 
   3   4   3     4746.26     4805.84     56.76 o 
   4   4   3      497.23      547.75     31.13 o 
   5   4   3     2257.07     2238.49     36.20 o 
   6   4   3     2810.10     2843.80     51.98 o 
   7   4   3      112.30      152.23     19.11 o 
   8   4   3     1640.74     1657.95     62.41 o 
   9   4   3      308.67      305.63     29.05 o 
  10   4   3        3.15       -1.83     28.59 o 
 -10   5   3      107.50      143.66     33.77 o 
  -9   5   3       11.19        7.02     20.78 o 
  -8   5   3        5.21        7.07     17.91 o 
  -7   5   3      128.55      239.89     35.39 o 
  -6   5   3      136.56      206.92     30.73 o 
  -5   5   3      295.06      271.04     16.70 o 
  -4   5   3       65.98      145.02     18.45 o 
  -3   5   3       89.98      153.48     17.99 o 
  -2   5   3      135.18      136.56     10.71 o 
  -1   5   3      145.33      127.49     10.10 o 
   0   5   3       22.77       20.30      6.31 o 
   1   5   3      252.46      259.81     10.05 o 
   2   5   3       23.60       64.28      9.15 o 
   3   5   3       60.89       98.44     12.39 o 
   4   5   3      123.89      159.27     12.91 o 
   5   5   3       18.18       33.39      9.07 o 
   6   5   3       82.50      125.04     17.43 o 
   7   5   3       66.16       74.95     16.37 o 
   8   5   3        3.01      -18.14     17.56 o 
   9   5   3      146.53      212.69     38.00 o 
  10   5   3       18.98       27.26     31.87 o 
 -10   6   3       75.30       96.47     66.62 o 
  -9   6   3      682.93      750.59     57.15 o 
  -8   6   3      562.99      540.11     36.86 o 
  -7   6   3      539.02      525.07     34.60 o 
  -6   6   3     2085.66     2180.16     69.31 o 
  -5   6   3        1.04        0.07     11.16 o 
  -4   6   3      362.78      340.36     18.78 o 
  -3   6   3     2614.22     2552.98     53.10 o 
  -2   6   3      608.21      608.43     23.22 o 
  -1   6   3      824.99      767.98     25.66 o 
   0   6   3     2646.72     2555.76     50.53 o 
   1   6   3      105.02      119.94     11.49 o 
   2   6   3      748.37      763.08     19.29 o 
   3   6   3     1009.89     1029.61     23.44 o 
   4   6   3       54.47       72.90     11.55 o 
   5   6   3     1077.83     1058.48     26.05 o 
   6   6   3      867.66      844.81     27.92 o 
   7   6   3        4.18       -2.91     12.25 o 
   8   6   3      277.92      231.66     25.73 o 
   9   6   3      239.59      378.53     69.07 o 
  -9   7   3       27.37       49.82     27.21 o 
  -8   7   3     1645.85     1636.84     66.89 o 
  -7   7   3     1957.10     1993.14     71.02 o 
  -6   7   3      342.60      306.18     26.67 o 
  -5   7   3     2918.80     2850.68     81.16 o 
  -4   7   3     2100.01     2117.24     51.41 o 
  -3   7   3       22.11       28.68     13.51 o 
  -2   7   3     7500.84     7292.43    111.49 o 
  -1   7   3     4790.78     4745.29     81.45 o 
   0   7   3      806.50      781.35     27.92 o 
   1   7   3     6180.69     6225.72     85.17 o 
   2   7   3     1306.84     1208.49     26.34 o 
   3   7   3      519.07      568.66     18.29 o 
   4   7   3     5082.25     5244.80     69.27 o 
   5   7   3     1256.32     1215.18     29.38 o 
   6   7   3      820.13      881.02     29.95 o 
   7   7   3     2175.39     2317.57     61.51 o 
   8   7   3      192.22      337.22     62.60 o 
   9   7   3      249.54      306.94     45.16 o 
  -9   8   3     1297.75     1328.61     64.81 o 
  -8   8   3      477.68      505.78     38.41 o 
  -7   8   3     1227.52     1187.36     55.82 o 
  -6   8   3     2371.47     2376.53     78.28 o 
  -5   8   3       54.46      117.73     28.07 o 
  -4   8   3     2488.35     2355.58     72.88 o 
  -3   8   3     3902.34     3806.00     75.46 o 
  -2   8   3      812.89      834.84     31.50 o 
  -1   8   3     4485.38     4475.15     90.70 o 
   0   8   3     6264.73     6287.00    103.71 o 
   1   8   3       11.23       -2.21      9.59 o 
   2   8   3     2857.84     3023.57     55.14 o 
   3   8   3     3995.51     3994.13     58.55 o 
   4   8   3       52.99       40.31     12.23 o 
   5   8   3     2787.43     2939.23     57.15 o 
   6   8   3     2259.72     2265.45     60.38 o 
   7   8   3        0.63        8.23     16.82 o 
   8   8   3      780.35      922.41     72.19 o 
  -8   9   3      567.67      536.11     40.98 o 
  -7   9   3      421.22      433.56     35.93 o 
  -6   9   3        5.45       -3.59     19.68 o 
  -5   9   3      806.55      777.67     43.42 o 
  -4   9   3     1020.52      955.76     46.49 o 
  -3   9   3       28.56       22.44     21.03 o 
  -2   9   3     2720.82     2625.56     62.27 o 
  -1   9   3     3044.30     2937.36     82.25 o 
   0   9   3      905.25      858.78     28.50 o 
   1   9   3     2097.19     2058.92     45.68 o 
   2   9   3      166.99      230.72     23.76 o 
   3   9   3      174.69      270.39     30.26 o 
   4   9   3     1896.21     1928.08     53.58 o 
   5   9   3      393.96      373.77     20.96 o 
   6   9   3      690.39      741.39     34.92 o 
   7   9   3      363.51      387.37     27.37 o 
  -6  10   3      277.30      347.80     61.22 o 
  -5  10   3        4.49       -2.01     18.74 o 
  -4  10   3       57.78       85.45     27.04 o 
  -3  10   3      271.04      247.21     25.13 o 
  -2  10   3       10.66       14.74     18.60 o 
  -1  10   3        2.14        8.58     17.25 o 
   0  10   3       92.38      100.33     20.76 o 
   1  10   3       83.23      120.24     28.74 o 
   2  10   3      100.67      162.58     32.45 o 
   3  10   3       81.94      153.14     32.91 o 
   4  10   3       21.03       -1.13     19.39 o 
   5  10   3       86.84      155.21     35.40 o 
   6  10   3       41.69       50.99     27.36 o 
  -5  11   3      125.44      162.23     36.85 o 
  -4  11   3      134.71      158.56     35.58 o 
  -3  11   3        2.02       -4.02     18.15 o 
  -2  11   3      100.37      137.43     32.35 o 
  -1  11   3      346.54      297.34     28.55 o 
   0  11   3       62.03       78.45     27.37 o 
   1  11   3      565.21      541.42     37.19 o 
   2  11   3       48.26       97.49     34.20 o 
   3  11   3       53.33       65.81     28.03 o 
   4  11   3      103.99      140.96     35.80 o 
  -1  12   3      233.66      310.65     80.24 o 
   0  12   3      924.27      922.85     51.05 o 
   1  12   3      167.68      227.22     41.81 o 
 -11   0   4     1423.94     1509.34     66.65 o 
 -10   0   4      538.67      460.47     35.42 o 
  -9   0   4      216.62      255.06     59.42 o 
  -8   0   4     4224.05     4137.77    102.14 o 
  -7   0   4      908.55      814.56     37.16 o 
  -6   0   4     1330.50     1307.28     28.59 o 
  -5   0   4     9769.61     9978.33    151.44 o 
  -4   0   4     1086.13     1065.99     50.00 o 
  -3   0   4     4660.80     4577.31    120.10 o 
  -2   0   4     8507.51     8825.63    195.53 o 
  -1   0   4      478.36      539.71     17.71 o 
   0   0   4     2085.78     1905.69     36.64 o 
   1   0   4     2342.29     2202.41     68.72 o 
   2   0   4       51.63       74.73     18.11 o 
   3   0   4     6267.24     6076.39    100.51 o 
   4   0   4    10451.21    10668.57    170.11 o 
   5   0   4       27.98       24.51     12.96 o 
   6   0   4     8464.58     8523.45    230.46 o 
   7   0   4     1221.85     1310.18     73.38 o 
   8   0   4       56.65       73.25     35.46 o 
   9   0   4     1623.99     1582.47     91.54 o 
  10   0   4      811.80      782.92     66.73 o 
 -11   1   4       31.89       39.80     22.61 o 
 -10   1   4      640.03      598.93     28.18 o 
  -9   1   4     1166.11     1066.61     34.84 o 
  -8   1   4        8.08        3.65     10.41 o 
  -7   1   4     3366.01     3157.22     56.97 o 
  -6   1   4     2872.59     2812.45     43.83 o 
  -5   1   4      473.32      386.90     15.15 o 
  -4   1   4    12540.11    12491.52    154.00 o 
  -3   1   4     8513.11     8498.61    108.91 o 
  -2   1   4     2747.81     2866.09     44.95 o 
  -1   1   4     8213.02     8334.12     86.91 o 
   0   1   4     2720.70     2806.60     35.94 o 
   1   1   4      507.32      498.25     13.22 o 
   2   1   4    10280.53    10338.50    128.09 o 
   3   1   4     3163.49     3331.08     44.43 o 
   4   1   4     3288.13     3256.47     39.25 o 
   5   1   4     5582.19     5634.09     63.52 o 
   6   1   4      412.19      361.29     12.81 o 
   7   1   4      372.35      351.24     27.30 o 
   8   1   4     1041.23     1060.07     49.60 o 
   9   1   4      303.50      277.99     28.34 o 
  10   1   4      352.27      369.21     34.58 o 
 -11   2   4      179.58      318.77     39.39 o 
 -10   2   4       70.97       79.48     23.29 o 
  -9   2   4      501.27      466.83     27.48 o 
  -8   2   4      337.38      298.19     17.67 o 
  -7   2   4       81.72      103.98     18.26 o 
  -6   2   4     1980.47     1921.64     34.94 o 
  -5   2   4      125.98      138.94     23.38 o 
  -4   2   4      626.70      653.47     20.09 o 
  -3   2   4     1340.01     1358.42     24.89 o 
  -2   2   4    12255.34    12824.94    116.95 o 
  -1   2   4       98.35      105.15      8.68 o 
   0   2   4     3892.61     4101.93     45.12 o 
   1   2   4      622.11      614.58     16.45 o 
   2   2   4      823.56      900.83     16.09 o 
   3   2   4     1449.44     1451.44     23.15 o 
   4   2   4     6331.30     6285.60     69.08 o 
   5   2   4       97.15      126.16     10.59 o 
   6   2   4      571.43      544.78     18.76 o 
   7   2   4      182.47      260.64     44.30 o 
   8   2   4        0.32      -16.70     15.11 o 
   9   2   4       12.62        4.18     21.80 o 
  10   2   4       94.71      169.63     37.88 o 
 -11   3   4        5.53      -11.29     15.61 o 
 -10   3   4      209.14      269.36     29.30 o 
  -9   3   4        0.28       -8.94     12.97 o 
  -8   3   4      105.66      115.11     22.06 o 
  -7   3   4       51.93       85.14     18.12 o 
  -6   3   4      450.28      430.70     14.43 o 
  -5   3   4      480.96      480.06     16.55 o 
  -4   3   4     2879.58     3106.42     46.27 o 
  -3   3   4      650.32      701.53     17.85 o 
  -2   3   4     4373.84     4585.49     56.51 o 
  -1   3   4       32.81      127.71     38.66 o 
   0   3   4     1327.49     1359.73     21.40 o 
   1   3   4      867.20      936.41     17.50 o 
   2   3   4     3293.80     3500.61     49.14 o 
   3   3   4      545.96      495.87     13.47 o 
   4   3   4      303.87      332.62     11.87 o 
   5   3   4       10.77       30.02     11.85 o 
   6   3   4        7.84       14.73     12.22 o 
   7   3   4       13.42       -0.97     16.12 o 
   8   3   4       91.19      146.06     32.97 o 
   9   3   4       61.35       59.78     28.24 o 
  10   3   4        2.11       -1.34     21.95 o 
 -11   4   4      763.52      778.53     39.33 o 
 -10   4   4        7.45        8.07     18.02 o 
  -9   4   4     1379.79     1335.22     46.08 o 
  -8   4   4      675.86      706.52     31.37 o 
  -7   4   4      487.51      433.79     23.32 o 
  -6   4   4     1946.23     1934.21     38.53 o 
  -5   4   4     5778.46     5761.41     78.18 o 
  -4   4   4        5.50       33.47     11.87 o 
  -3   4   4     4813.76     4911.98     76.02 o 
  -2   4   4     2267.91     2245.82     43.05 o 
  -1   4   4     1184.79     1232.10     21.73 o 
   0   4   4     4220.03     4331.00     50.35 o 
   1   4   4    12450.19    13153.77    126.77 o 
   2   4   4      637.61      741.77     17.20 o 
   3   4   4     4572.64     4660.44     56.45 o 
   4   4   4     4559.31     4696.23     58.43 o 
   5   4   4      189.23      195.49     10.75 o 
   6   4   4     1356.24     1413.10     34.74 o 
   7   4   4     1281.84     1250.07     52.29 o 
   8   4   4       21.92       52.21     24.00 o 
   9   4   4      654.56      682.31     42.84 o 
  10   4   4      286.97      291.58     31.86 o 
 -10   5   4      809.20      838.52     38.81 o 
  -9   5   4     1016.56      964.48     51.70 o 
  -8   5   4        0.96        9.81     19.33 o 
  -7   5   4     2616.82     2623.50     79.94 o 
  -6   5   4     4645.35     4498.09     80.35 o 
  -5   5   4      189.74      211.54     15.55 o 
  -4   5   4     6158.90     6285.34     96.82 o 
  -3   5   4     2454.26     2507.62     50.18 o 
  -2   5   4      879.69      835.53     25.70 o 
  -1   5   4    12296.21    12295.68    156.81 o 
   0   5   4     1829.25     1894.79     29.26 o 
   1   5   4     2454.35     2422.29     35.47 o 
   2   5   4     8207.07     8212.99     88.38 o 
   3   5   4     1038.99     1015.34     22.38 o 
   4   5   4     1708.96     1806.51     32.54 o 
   5   5   4     3957.70     4175.22     57.56 o 
   6   5   4      651.02      635.66     23.75 o 
   7   5   4     1335.65     1352.48     54.90 o 
   8   5   4     2207.69     2248.75    148.81 o 
   9   5   4       83.08       79.02     30.27 o 
 -10   6   4      141.86      190.17     42.61 o 
  -9   6   4      298.18      308.65     30.97 o 
  -8   6   4     2099.02     2073.43     75.00 o 
  -7   6   4      308.45      316.81     27.88 o 
  -6   6   4      917.59      909.94     33.01 o 
  -5   6   4     3712.93     3811.21     72.98 o 
  -4   6   4      238.48      232.75     16.33 o 
  -3   6   4     2368.08     2384.08     51.61 o 
  -2   6   4     3938.88     3903.79     68.90 o 
  -1   6   4        0.40        5.99      9.73 o 
   0   6   4     2586.76     2605.40     45.30 o 
   1   6   4     3907.36     3816.13     50.46 o 
   2   6   4      136.84      149.81     12.53 o 
   3   6   4     2442.61     2491.00     40.18 o 
   4   6   4     2445.18     2411.10     40.63 o 
   5   6   4       25.61       22.64     10.37 o 
   6   6   4     2645.34     2980.32     66.93 o 
   7   6   4     1166.54     1108.18     50.27 o 
   8   6   4      103.00      177.60     34.46 o 
   9   6   4      884.62      911.10     50.52 o 
  -9   7   4      118.55      204.52     42.47 o 
  -8   7   4       11.82        3.13     21.59 o 
  -7   7   4      431.52      383.36     31.48 o 
  -6   7   4      460.19      421.67     23.88 o 
  -5   7   4        8.24       -6.57     11.96 o 
  -4   7   4     1143.51     1078.39     35.83 o 
  -3   7   4      525.51      518.99     24.28 o 
  -2   7   4      185.95      211.81     24.64 o 
  -1   7   4     1110.66     1091.82     33.74 o 
   0   7   4     1642.76     1611.06     36.21 o 
   1   7   4      379.25      359.84     16.79 o 
   2   7   4      979.79     1000.73     24.11 o 
   3   7   4      201.20      191.40     11.52 o 
   4   7   4       14.41       33.95     10.91 o 
   5   7   4      476.02      473.16     18.84 o 
   6   7   4       88.10      112.94     22.54 o 
   7   7   4      141.14      238.02     36.49 o 
   8   7   4      138.13      242.00     56.52 o 
  -8   8   4        6.28       12.39     24.15 o 
  -7   8   4        4.65       11.16     20.81 o 
  -6   8   4        4.82      -13.71     16.70 o 
  -5   8   4      191.90      322.14     32.89 o 
  -4   8   4        0.47       -2.95     13.17 o 
  -3   8   4       90.12      135.38     23.52 o 
  -2   8   4      116.74      178.32     24.44 o 
  -1   8   4       84.49       89.57     20.62 o 
   0   8   4        9.19        6.58     10.98 o 
   1   8   4       53.14       63.96     14.43 o 
   2   8   4       95.99      115.86     18.92 o 
   3   8   4        4.79       -6.59     10.54 o 
   4   8   4      196.88      243.97     21.05 o 
   5   8   4        0.15        1.02     11.06 o 
   6   8   4       22.30       32.37     23.14 o 
   7   8   4        0.91       -6.70     25.10 o 
  -7   9   4      666.67      608.03     42.06 o 
  -6   9   4      243.80      306.33     83.92 o 
  -5   9   4       40.68       40.64     22.74 o 
  -4   9   4     1037.96     1022.63     38.91 o 
  -3   9   4     1054.02      973.37     37.24 o 
  -2   9   4      220.17      260.11     59.01 o 
  -1   9   4     1454.70     1440.79     61.18 o 
   0   9   4      645.96      613.74     24.79 o 
   1   9   4      379.15      381.83     19.81 o 
   2   9   4      791.59      742.12     27.33 o 
   3   9   4      367.51      340.88     19.47 o 
   4   9   4       59.54       66.84     31.49 o 
   5   9   4      841.26      830.67     37.45 o 
   6   9   4      104.94      151.83     51.01 o 
  -6  10   4      610.88      630.19     43.13 o 
  -5  10   4      831.60      822.38     47.49 o 
  -4  10   4       97.59      138.14     39.50 o 
  -3  10   4      787.72      758.16     43.15 o 
  -2  10   4     1174.97     1138.24     41.76 o 
  -1  10   4      138.54      178.16     27.59 o 
   0  10   4      844.64      813.77     30.14 o 
   1  10   4     2253.09     2237.03     52.55 o 
   2  10   4        1.72       -3.57     15.18 o 
   3  10   4     1466.85     1580.18     50.99 o 
   4  10   4      957.38      994.74     40.51 o 
   5  10   4        0.63       -7.41     20.97 o 
  -4  11   4     1497.42     1495.32     66.24 o 
  -3  11   4      540.03      479.76     36.37 o 
  -2  11   4      295.39      293.50     29.31 o 
  -1  11   4     1515.73     1471.95     62.11 o 
   0  11   4      156.94      273.60     42.48 o 
   1  11   4      191.87      287.58     35.26 o 
   2  11   4     1195.99     1292.22     47.76 o 
   3  11   4      332.83      344.51     31.58 o 
 -11   1   5      431.01      378.64     35.57 o 
 -10   1   5      153.12      202.62     40.54 o 
  -9   1   5      400.24      371.11     48.65 o 
  -8   1   5      450.41      396.51     29.73 o 
  -7   1   5        1.60      -11.79     13.03 o 
  -6   1   5     2034.05     1991.37     41.38 o 
  -5   1   5     1125.56     1100.60     28.22 o 
  -4   1   5      303.16      329.37     14.69 o 
  -3   1   5     9747.07    10345.08    131.13 o 
  -2   1   5        5.99       23.63      6.66 o 
  -1   1   5     4175.28     4374.11     46.99 o 
   0   1   5     3447.01     3354.98     42.97 o 
   1   1   5      318.84      323.05     10.23 o 
   2   1   5     2294.62     2309.68     56.34 o 
   3   1   5     4790.62     5010.32     61.33 o 
   4   1   5      143.14      181.25     26.22 o 
   5   1   5      584.75      638.70     57.29 o 
   6   1   5     1058.42     1048.93     45.27 o 
   7   1   5      595.67      564.88     35.22 o 
   8   1   5      780.90      760.48     43.01 o 
   9   1   5      671.14      652.96     42.31 o 
  10   1   5       19.68      -24.95     21.93 o 
 -11   2   5      778.83      699.80     46.66 o 
 -10   2   5     2244.83     2093.87     77.35 o 
  -9   2   5        7.26       -0.94     19.50 o 
  -8   2   5     2875.81     2850.54    114.83 o 
  -7   2   5     2786.06     2855.60     81.79 o 
  -6   2   5      116.16      127.59     13.04 o 
  -5   2   5     4998.07     4867.93     76.32 o 
  -4   2   5     8899.22     8914.78    119.37 o 
  -3   2   5      241.68      275.74     11.31 o 
  -2   2   5    14257.37    14912.55    135.44 o 
  -1   2   5    12322.93    12261.68    129.09 o 
   0   2   5      183.78      203.55      7.64 o 
   1   2   5    10041.63    10112.80    177.92 o 
   2   2   5     7674.06     7711.01     78.77 o 
   3   2   5       22.32       42.96      6.67 o 
   4   2   5     7706.19     7747.55     93.86 o 
   5   2   5     3074.72     3043.00     66.00 o 
   6   2   5      781.45      756.69     27.76 o 
   7   2   5     2991.32     3003.95     86.25 o 
   8   2   5      620.61      591.76     38.78 o 
   9   2   5      234.78      321.49     44.37 o 
  10   2   5      756.30      758.15     48.33 o 
 -11   3   5      411.61      419.04     29.86 o 
 -10   3   5      109.79      183.95     30.55 o 
  -9   3   5     3628.51     3606.39     80.30 o 
  -8   3   5     1442.09     1411.33     44.82 o 
  -7   3   5     1794.78     1689.23     46.50 o 
  -6   3   5     7144.59     7221.98    107.42 o 
  -5   3   5     2741.26     2691.39     44.69 o 
  -4   3   5     5156.12     5076.79     66.95 o 
  -3   3   5    11400.50    11420.63    109.53 o 
  -2   3   5     2588.87     2506.67     36.93 o 
  -1   3   5     5692.88     5811.56     69.34 o 
   0   3   5    15487.42    15987.84    159.60 o 
   1   3   5     2668.34     2695.14     35.76 o 
   2   3   5     5854.50     6029.51     78.82 o 
   3   3   5     5790.10     5778.90     65.31 o 
   4   3   5      676.20      675.76     17.17 o 
   5   3   5     2294.95     2192.87     48.82 o 
   6   3   5     4610.25     4574.36    108.48 o 
   7   3   5       80.65       99.90     26.83 o 
   8   3   5     1513.15     1516.95     64.78 o 
   9   3   5     1336.92     1381.28     62.25 o 
 -11   4   5      207.61      389.58     43.90 o 
 -10   4   5      594.40      613.05     33.57 o 
  -9   4   5        2.80       -7.68     15.33 o 
  -8   4   5      694.33      662.97     32.05 o 
  -7   4   5     1071.92     1038.50     36.62 o 
  -6   4   5        7.25       -3.36      8.61 o 
  -5   4   5     1504.43     1446.82     31.91 o 
  -4   4   5     2374.50     2380.90     48.93 o 
  -3   4   5      480.76      557.22     20.90 o 
  -2   4   5     2877.54     2820.13     51.32 o 
  -1   4   5     3598.86     3740.43     50.19 o 
   0   4   5      164.44      137.10     15.70 o 
   1   4   5     9009.26     9066.55     93.73 o 
   2   4   5     1750.72     1807.18     29.55 o 
   3   4   5      857.38      800.91     30.00 o 
   4   4   5     2562.39     2646.79     40.26 o 
   5   4   5     1157.39     1218.94     35.82 o 
   6   4   5      241.48      216.75     22.73 o 
   7   4   5     2140.20     2227.02     74.44 o 
   8   4   5      431.38      417.77     34.20 o 
   9   4   5      188.38      274.51     90.91 o 
 -10   5   5        0.80       -7.78     14.54 o 
  -9   5   5        2.81       -9.63     13.75 o 
  -8   5   5      100.81      166.25     33.25 o 
  -7   5   5      150.47      263.13     38.08 o 
  -6   5   5      217.39      200.87     17.54 o 
  -5   5   5       15.64       29.12     13.11 o 
  -4   5   5       25.92       39.08     13.26 o 
  -3   5   5       26.18       27.63     11.61 o 
  -2   5   5       15.46       19.00     12.93 o 
  -1   5   5       19.10      133.08     63.67 o 
   0   5   5     1326.75     1200.67     22.93 o 
   1   5   5       36.38       50.51      9.08 o 
   2   5   5      192.62      168.32      9.72 o 
   3   5   5       77.42      127.65     13.10 o 
   4   5   5       57.12       75.97     12.14 o 
   5   5   5       57.87       85.81     18.08 o 
   6   5   5       69.74      122.46     28.27 o 
   7   5   5       52.14       58.06     30.14 o 
   8   5   5       71.92      111.04     32.00 o 
   9   5   5       11.86        9.64     24.01 o 
 -10   6   5      181.69      318.10     49.54 o 
  -9   6   5        0.09        9.23     20.34 o 
  -8   6   5      212.74      354.32     47.38 o 
  -7   6   5      226.35      254.90     56.57 o 
  -6   6   5       63.42      115.39     21.65 o 
  -5   6   5      611.90      567.53     25.50 o 
  -4   6   5      602.04      561.34     24.40 o 
  -3   6   5       83.84      115.93     18.58 o 
  -2   6   5      740.26      689.59     25.67 o 
  -1   6   5     1272.34     1274.22     34.55 o 
   0   6   5      320.24      276.74     14.04 o 
   1   6   5     3130.20     3224.40     53.08 o 
   2   6   5      187.41      197.09     10.87 o 
   3   6   5      157.72      184.12     22.44 o 
   4   6   5     1705.67     1622.42     32.77 o 
   5   6   5      735.89      673.13     28.02 o 
   6   6   5      103.46      128.70     34.01 o 
   7   6   5      489.79      456.18     40.10 o 
   8   6   5      206.61      371.60     46.66 o 
  -9   7   5     1142.01     1155.67     60.09 o 
  -8   7   5      675.46      664.02     43.83 o 
  -7   7   5      644.41      603.35     29.57 o 
  -6   7   5     2047.49     1983.89     53.57 o 
  -5   7   5      716.18      710.50     30.17 o 
  -4   7   5      227.97      246.82     23.88 o 
  -3   7   5     5961.73     5925.47     99.07 o 
  -2   7   5     2133.98     2070.92     51.19 o 
  -1   7   5     3296.23     3219.38     64.02 o 
   0   7   5     5237.12     5354.19     78.50 o 
   1   7   5       96.99      125.08     17.21 o 
   2   7   5     1168.09     1239.15     32.00 o 
   3   7   5     2050.56     2148.73     44.53 o 
   4   7   5      685.48      630.48     20.99 o 
   5   7   5      776.62      795.40     31.79 o 
   6   7   5     1857.77     1847.40     65.37 o 
   7   7   5       46.41       54.12     26.52 o 
   8   7   5      413.96      446.49     36.34 o 
  -8   8   5     1085.41     1079.00     57.31 o 
  -7   8   5     1942.05     1944.93     74.71 o 
  -6   8   5       30.94        9.95     16.57 o 
  -5   8   5     2024.98     2016.12     55.07 o 
  -4   8   5     1997.17     1951.23     52.83 o 
  -3   8   5      642.65      580.37     27.38 o 
  -2   8   5     2979.88     3022.18     65.69 o 
  -1   8   5     4534.11     4402.15     82.12 o 
   0   8   5       16.75       28.38     13.05 o 
   1   8   5     2798.64     2875.10     54.88 o 
   2   8   5     2600.92     2564.93     51.48 o 
   3   8   5      143.67      235.19     26.46 o 
   4   8   5     1832.64     1955.54     45.32 o 
   5   8   5     1156.34     1138.84     48.95 o 
   6   8   5       32.99       64.43     25.14 o 
   7   8   5     1092.08     1116.23     74.86 o 
  -7   9   5      121.36      202.54     39.79 o 
  -6   9   5     1081.96     1100.47     55.26 o 
  -5   9   5      268.20      267.62     21.79 o 
  -4   9   5      391.19      371.35     24.32 o 
  -3   9   5     1422.35     1376.61     45.08 o 
  -2   9   5      408.07      374.95     23.23 o 
  -1   9   5      669.93      677.39     30.72 o 
   0   9   5      990.30      975.37     31.75 o 
   1   9   5      162.84      184.46     22.87 o 
   2   9   5      512.85      518.58     23.33 o 
   3   9   5     1722.00     1731.71     44.03 o 
   4   9   5      120.88      170.73     31.20 o 
   5   9   5      622.45      625.60     54.23 o 
  -6  10   5       18.74       17.04     24.96 o 
  -5  10   5        1.85      -20.81     17.96 o 
  -4  10   5      133.95      190.13     30.71 o 
  -3  10   5        0.03      -11.58     14.43 o 
  -2  10   5      149.43      242.76     36.77 o 
  -1  10   5       13.10        1.76     13.78 o 
   0  10   5       64.90       88.77     20.09 o 
   1  10   5      134.41      204.10     25.17 o 
   2  10   5       15.93       23.58     15.39 o 
   3  10   5        5.44        1.93     17.95 o 
   4  10   5      328.51      348.45     32.00 o 
  -4  11   5       82.13      124.99     34.74 o 
  -3  11   5       33.99       50.78     21.75 o 
  -2  11   5       35.43       32.81     20.55 o 
  -1  11   5       54.29       59.06     19.27 o 
   0  11   5      345.25      354.35     22.11 o 
   1  11   5       69.93       75.85     24.47 o 
   2  11   5      152.11      264.53     35.89 o 
 -11   0   6      219.58      317.92     75.73 o 
 -10   0   6     1112.86     1087.19     77.90 o 
  -9   0   6     2679.40     2596.37    118.82 o 
  -8   0   6      234.56      374.96     64.41 o 
  -7   0   6     1801.69     1753.19     86.78 o 
  -6   0   6     5745.51     5663.21    102.99 o 
  -5   0   6      929.73      834.16     30.17 o 
  -4   0   6    10439.12    11032.13    259.31 o 
  -3   0   6    18571.44    19874.25    420.24 o 
  -2   0   6      117.94      116.90     17.16 o 
  -1   0   6    23278.00    23026.62    334.41 o 
   0   0   6     8220.91     8422.56    100.74 o 
   1   0   6      242.41      196.61     22.58 o 
   2   0   6    16017.90    15981.81    357.74 o 
   3   0   6    14581.98    14858.60    341.63 o 
   4   0   6      857.72      813.57     51.66 o 
   5   0   6    10413.33    10573.54    274.14 o 
   6   0   6      249.99      242.05     33.51 o 
   7   0   6       10.98       -4.33     24.43 o 
   8   0   6      993.89      957.01     69.87 o 
   9   0   6     1533.28     1476.01     92.77 o 
 -11   1   6      596.85      630.57     44.68 o 
 -10   1   6      938.17      920.36     51.41 o 
  -9   1   6       82.00      146.40     49.27 o 
  -8   1   6     4240.33     4181.34    107.24 o 
  -7   1   6     1391.09     1403.69     53.78 o 
  -6   1   6     2063.43     2036.72     44.08 o 
  -5   1   6     6494.26     6629.36     97.38 o 
  -4   1   6     2895.69     2993.07     53.74 o 
  -3   1   6     1415.90     1378.11     31.88 o 
  -2   1   6    10120.96    10386.51    133.78 o 
  -1   1   6     1414.28     1519.75     22.73 o 
   0   1   6     3527.57     3497.00     56.92 o 
   1   1   6     7712.23     7836.58    151.45 o 
   2   1   6     2377.62     2314.05     59.23 o 
   3   1   6     3442.77     3337.33     94.67 o 
   4   1   6     7130.42     6873.71    135.90 o 
   5   1   6      258.31      195.25     20.41 o 
   6   1   6     1174.54     1146.75     49.18 o 
   7   1   6     1695.89     1664.53     68.89 o 
   8   1   6       66.44       74.09     27.42 o 
   9   1   6      902.92      916.08     51.23 o 
 -11   2   6       16.72        8.34     32.52 o 
 -10   2   6       44.63       46.51     26.74 o 
  -9   2   6      292.81      268.65     27.41 o 
  -8   2   6      192.02      231.32     37.70 o 
  -7   2   6     1606.95     1545.42     66.47 o 
  -6   2   6      579.55      542.34     21.69 o 
  -5   2   6       56.12       63.84     15.40 o 
  -4   2   6      386.57      402.90     17.66 o 
  -3   2   6     2158.96     2338.58     33.27 o 
  -2   2   6       36.18       47.34      7.10 o 
  -1   2   6      328.47      316.50     10.40 o 
   0   2   6      157.53      129.61      9.84 o 
   1   2   6       25.23       45.99      9.10 o 
   2   2   6      842.89      766.15     27.66 o 
   3   2   6      985.68      898.07     28.36 o 
   4   2   6      175.13      160.27     29.92 o 
   5   2   6      392.24      369.35     20.71 o 
   6   2   6      204.26      245.04     25.42 o 
   7   2   6      317.97      320.92     28.58 o 
   8   2   6      221.12      298.35     42.92 o 
   9   2   6        6.67      -17.57     22.11 o 
 -11   3   6      171.04      230.29     34.61 o 
 -10   3   6       77.63       86.19     23.85 o 
  -9   3   6       68.51       85.82     21.85 o 
  -8   3   6      285.07      284.12     20.75 o 
  -7   3   6      336.34      317.01     24.81 o 
  -6   3   6        2.47       12.84      9.45 o 
  -5   3   6      719.87      794.97     51.30 o 
  -4   3   6      274.23      273.43     12.71 o 
  -3   3   6      587.81      554.23     15.96 o 
  -2   3   6      690.29      579.04     15.96 o 
  -1   3   6      483.94      453.32     12.91 o 
   0   3   6       50.72       62.20      8.11 o 
   1   3   6      413.86      367.53     11.73 o 
   2   3   6      278.56      225.97      9.29 o 
   3   3   6       63.18      127.84     14.14 o 
   4   3   6      227.14      217.56     15.32 o 
   5   3   6       10.44       -0.56     11.63 o 
   6   3   6      113.72      152.68     29.05 o 
   7   3   6      240.73      359.37     44.69 o 
   8   3   6        7.48       -7.17     18.96 o 
   9   3   6       18.79       22.25     25.13 o 
 -10   4   6      663.10      632.48     34.69 o 
  -9   4   6      987.74     1019.96     41.35 o 
  -8   4   6      299.28      266.15     21.29 o 
  -7   4   6     1688.35     1732.46     49.08 o 
  -6   4   6     3274.89     3264.81     55.14 o 
  -5   4   6        0.03       -4.39      7.78 o 
  -4   4   6     3990.84     3928.77     74.76 o 
  -3   4   6     2479.81     2413.38     49.25 o 
  -2   4   6       15.70       31.51     10.47 o 
  -1   4   6     3052.59     3051.72     41.45 o 
   0   4   6     6589.77     6469.16     72.26 o 
   1   4   6       41.35       82.86     10.19 o 
   2   4   6     3760.26     3795.13     70.74 o 
   3   4   6     1840.54     1773.05     42.88 o 
   4   4   6      370.07      364.31     19.77 o 
   5   4   6     2461.82     2436.56     55.51 o 
   6   4   6     1049.31     1017.24     47.08 o 
   7   4   6      419.88      402.55     32.19 o 
   8   4   6      884.28      848.73     48.02 o 
   9   4   6      193.35      285.01     45.43 o 
 -10   5   6      458.59      463.62     30.30 o 
  -9   5   6      117.19      155.36     27.54 o 
  -8   5   6     2582.23     2488.53    190.23 o 
  -7   5   6     1179.92     1106.75     51.45 o 
  -6   5   6     1163.76     1128.65     36.51 o 
  -5   5   6     5670.36     5766.88     95.70 o 
  -4   5   6      491.53      501.17     22.54 o 
  -3   5   6     3560.62     3342.32     62.90 o 
  -2   5   6     7826.57     7748.72    112.15 o 
  -1   5   6      862.20      894.13     27.35 o 
   0   5   6     1950.07     1902.70     36.91 o 
   1   5   6    10766.15    11026.53    114.16 o 
   2   5   6      772.77      732.67     19.38 o 
   3   5   6     4320.27     4508.07     78.95 o 
   4   5   6     3978.61     4036.31     75.37 o 
   5   5   6      294.40      246.08     18.39 o 
   6   5   6     1753.62     1815.13     65.39 o 
   7   5   6     2427.23     2505.02     81.84 o 
   8   5   6       79.26      104.04     33.77 o 
  -9   6   6      920.49      926.34     53.24 o 
  -8   6   6      190.70      298.22     52.60 o 
  -7   6   6     1232.81     1270.03     57.00 o 
  -6   6   6     2934.95     2915.01     65.02 o 
  -5   6   6       29.91       41.04     15.61 o 
  -4   6   6     2462.74     2374.76     54.47 o 
  -3   6   6     3224.36     3298.86     65.24 o 
  -2   6   6      205.26      194.93     14.58 o 
  -1   6   6     5575.48     5533.41    112.58 o 
   0   6   6     7577.27     7642.30     99.11 o 
   1   6   6      338.23      324.38     16.01 o 
   2   6   6     6915.77     7032.03     93.63 o 
   3   6   6      787.96      846.26     30.00 o 
   4   6   6      269.61      282.03     18.83 o 
   5   6   6     1780.69     1975.85     51.32 o 
   6   6   6     1025.00     1023.10     48.68 o 
   7   6   6       85.13      115.22     31.42 o 
   8   6   6     1065.21     1197.73     58.52 o 
  -9   7   6       36.71       27.03     26.27 o 
  -8   7   6      380.88      373.89     34.56 o 
  -7   7   6      731.36      645.43     31.24 o 
  -6   7   6       85.13      136.59     24.97 o 
  -5   7   6     1524.39     1452.47     44.34 o 
  -4   7   6      117.89      205.08     36.45 o 
  -3   7   6      183.45      238.45     39.07 o 
  -2   7   6      470.92      450.14     22.65 o 
  -1   7   6     1607.92     1553.11     37.39 o 
   0   7   6      425.86      414.64     18.96 o 
   1   7   6      964.74      949.29     28.27 o 
   2   7   6       30.39       23.47     12.21 o 
   3   7   6       72.63      120.48     27.86 o 
   4   7   6      521.19      541.82     32.72 o 
   5   7   6       33.19       42.33     18.63 o 
   6   7   6      196.03      224.74     28.21 o 
   7   7   6      320.13      372.51     32.17 o 
  -8   8   6        7.17      -19.10     21.96 o 
  -7   8   6       42.88       67.11     23.10 o 
  -6   8   6       76.59      135.54     27.09 o 
  -5   8   6       16.36        6.19     16.21 o 
  -4   8   6        0.65      -12.68     13.61 o 
  -3   8   6       30.01       44.85     17.65 o 
  -2   8   6      108.50      178.05     25.33 o 
  -1   8   6       57.18       55.22     15.46 o 
   0   8   6      313.55      303.12     17.44 o 
   1   8   6       27.61       16.16     13.15 o 
   2   8   6      263.02      227.72     15.74 o 
   3   8   6        9.05       -8.16     19.20 o 
   4   8   6        1.46       -7.93     19.37 o 
   5   8   6        1.80       -1.06     19.85 o 
   6   8   6       16.59       -8.51     28.28 o 
  -7   9   6      374.64      379.51     35.68 o 
  -6   9   6      207.33      379.24     40.90 o 
  -5   9   6     1416.41     1393.60     48.14 o 
  -4   9   6      330.28      333.13     23.39 o 
  -3   9   6      361.66      353.60     23.84 o 
  -2   9   6      719.41      669.44     31.04 o 
  -1   9   6      565.54      536.59     24.39 o 
   0   9   6      294.09      276.91     18.03 o 
   1   9   6     1059.55     1067.92     33.82 o 
   2   9   6      301.78      261.23     18.08 o 
   3   9   6      238.66      246.91     25.80 o 
   4   9   6      794.39      815.55     44.20 o 
   5   9   6       27.83       32.80     36.70 o 
  -5  10   6        1.29       -6.27     19.01 o 
  -4  10   6     1429.32     1450.04     50.61 o 
  -3  10   6      929.21      926.05     39.61 o 
  -2  10   6        8.44       15.12     17.06 o 
  -1  10   6     1383.15     1391.88     41.46 o 
   0  10   6     1558.13     1511.87     43.16 o 
   1  10   6       12.58       15.27     15.93 o 
   2  10   6     1965.86     1991.13     57.76 o 
   3  10   6     1105.25     1033.12     51.13 o 
  -2  11   6     1086.72     1091.15     44.75 o 
  -1  11   6       96.24      176.99     26.86 o 
   0  11   6      428.89      472.04     26.05 o 
   1  11   6     1270.12     1335.41     42.74 o 
 -11   1   7       89.60      129.88     37.47 o 
 -10   1   7      481.26      526.93     40.39 o 
  -9   1   7      155.99      206.23     39.28 o 
  -8   1   7     1027.48     1028.93     49.36 o 
  -7   1   7     1358.28     1216.47     50.81 o 
  -6   1   7      138.70      252.11     33.62 o 
  -5   1   7      119.55      172.96     19.74 o 
  -4   1   7     4058.14     4064.65     68.35 o 
  -3   1   7      721.06      654.41     21.78 o 
  -2   1   7     2877.36     2876.29     52.27 o 
  -1   1   7     5469.08     5571.16     59.79 o 
   0   1   7      242.45      280.42      9.67 o 
   1   1   7     1312.06     1274.01     42.09 o 
   2   1   7     3378.38     3338.22     78.89 o 
   3   1   7      642.60      607.30     31.44 o 
   4   1   7     1085.28     1148.47    122.26 o 
   5   1   7     2495.63     2282.40     70.98 o 
   6   1   7       14.48       11.50     21.60 o 
   7   1   7      865.01      757.64     43.90 o 
   8   1   7       56.24       85.60     30.12 o 
   9   1   7       45.76       48.98     28.95 o 
 -10   2   7        1.19      -24.83     19.90 o 
  -9   2   7     1273.37     1303.67     59.19 o 
  -8   2   7     1177.50     1102.31     51.28 o 
  -7   2   7       87.14       99.57     27.53 o 
  -6   2   7     2014.66     2020.18     46.47 o 
  -5   2   7     5691.35     5672.06     89.91 o 
  -4   2   7       37.18       68.34     12.13 o 
  -3   2   7     8023.36     8214.99     85.75 o 
  -2   2   7     3951.99     3938.13     44.39 o 
  -1   2   7      659.95      589.76     15.25 o 
   0   2   7     6511.54     6389.59     77.72 o 
   1   2   7     2112.68     2099.59     45.59 o 
   2   2   7      513.83      407.76     19.71 o 
   3   2   7     3850.67     3767.54     70.26 o 
   4   2   7     2089.25     1975.98     48.27 o 
   5   2   7      832.15      774.14     30.29 o 
   6   2   7     2805.79     2783.31     62.77 o 
   7   2   7      257.85      236.22     26.14 o 
   8   2   7      177.02      286.25     43.43 o 
   9   2   7      684.04      669.60     45.74 o 
 -10   3   7     1184.82     1181.36     47.18 o 
  -9   3   7      566.23      510.36     29.30 o 
  -8   3   7      207.29      329.99     34.22 o 
  -7   3   7     2545.48     2485.62     60.06 o 
  -6   3   7     1637.84     1591.84     35.78 o 
  -5   3   7     1853.27     1843.67     37.86 o 
  -4   3   7     3652.05     3836.04     57.44 o 
  -3   3   7      753.59      696.82     24.26 o 
  -2   3   7     2326.58     2324.76     38.63 o 
  -1   3   7     3983.56     4005.09     62.04 o 
   0   3   7      343.90      313.17     11.26 o 
   1   3   7     1806.90     1751.30     51.57 o 
   2   3   7     3121.57     3006.19     59.31 o 
   3   3   7       65.69       89.60     17.40 o 
   4   3   7     2044.65     2022.43     49.46 o 
   5   3   7     2821.02     2709.39     60.45 o 
   6   3   7       23.53        7.76     19.20 o 
   7   3   7     1778.20     1790.77     69.14 o 
   8   3   7     1212.68     1239.83     59.27 o 
 -10   4   7       13.91       15.09     20.03 o 
  -9   4   7      233.81      387.43     39.08 o 
  -8   4   7      531.10      521.30     28.74 o 
  -7   4   7       28.65       25.06     15.67 o 
  -6   4   7     1507.86     1437.49     34.73 o 
  -5   4   7     1230.69     1210.78     46.27 o 
  -4   4   7      181.03      169.64     15.04 o 
  -3   4   7     2638.47     2677.60     54.27 o 
  -2   4   7     2188.86     2214.61     48.47 o 
  -1   4   7      138.82      157.76     25.59 o 
   0   4   7     3238.60     3318.22     45.63 o 
   1   4   7     1165.47     1188.52     33.45 o 
   2   4   7      127.50      162.98     14.86 o 
   3   4   7     1934.78     2024.62     48.64 o 
   4   4   7      450.25      440.78     22.71 o 
   5   4   7      162.62      227.12     42.94 o 
   6   4   7      943.82      946.77     49.50 o 
   7   4   7      284.70      305.47     34.68 o 
   8   4   7      143.47      228.30     41.38 o 
  -9   5   7        3.21        0.63     20.07 o 
  -8   5   7        5.92      -12.77     18.23 o 
  -7   5   7       85.93       87.38     28.50 o 
  -6   5   7        8.21        1.13     12.44 o 
  -5   5   7      275.94      248.94     17.44 o 
  -4   5   7       60.28       59.43     16.19 o 
  -3   5   7      124.49      151.84     20.12 o 
  -2   5   7      208.53      190.26     14.33 o 
  -1   5   7      740.21      742.42     23.14 o 
   0   5   7      867.93      829.08     24.07 o 
   1   5   7      571.97      602.41     31.50 o 
   2   5   7      230.10      220.54     16.41 o 
   3   5   7       91.38      113.08     19.34 o 
   4   5   7       15.83        6.10     13.07 o 
   5   5   7       26.39       70.88     20.14 o 
   6   5   7       44.74       39.46     22.75 o 
   7   5   7       21.79       36.54     24.74 o 
   8   5   7       14.10       24.10     26.78 o 
  -9   6   7      125.72      174.30     43.78 o 
  -8   6   7      150.04      234.79     41.31 o 
  -7   6   7       33.29       15.96     21.55 o 
  -6   6   7      567.87      564.61     27.78 o 
  -5   6   7      301.82      324.65     20.60 o 
  -4   6   7        0.27      -15.92     11.64 o 
  -3   6   7      617.96      629.88     26.40 o 
  -2   6   7     1177.78     1178.18     35.61 o 
  -1   6   7      281.15      271.50     15.53 o 
   0   6   7     1740.85     1777.76     38.71 o 
   1   6   7       44.40       82.16     18.24 o 
   2   6   7        3.52        1.92     16.15 o 
   3   6   7      743.57      686.82     35.92 o 
   4   6   7      497.75      416.71     23.23 o 
   5   6   7       76.92       69.03     21.05 o 
   6   6   7      231.65      339.85     43.68 o 
   7   6   7       27.84       13.89     22.32 o 
  -8   7   7      299.80      285.72     30.82 o 
  -7   7   7     1024.19     1010.21     39.80 o 
  -6   7   7      296.26      314.32     22.17 o 
  -5   7   7      533.56      519.33     27.34 o 
  -4   7   7     2609.46     2697.86     62.57 o 
  -3   7   7      152.65      216.78     26.22 o 
  -2   7   7      936.64      920.84     32.79 o 
  -1   7   7     1758.54     1740.55     40.76 o 
   0   7   7      289.57      266.82     15.92 o 
   1   7   7      824.43      891.14     32.53 o 
   2   7   7     3660.42     3828.24     94.97 o 
   3   7   7      199.01      332.24     41.04 o 
   4   7   7     1534.02     1465.97     55.69 o 
   5   7   7      836.04      788.74     41.65 o 
   6   7   7        0.57      -13.09     18.13 o 
  -7   8   7        0.55       -7.46     18.77 o 
  -6   8   7     1170.39     1177.22     43.45 o 
  -5   8   7     1641.13     1559.50     49.22 o 
  -4   8   7       24.36       38.96     18.63 o 
  -3   8   7     2521.67     2451.45     60.74 o 
  -2   8   7     1374.53     1352.33     47.85 o 
  -1   8   7      345.15      320.67     18.50 o 
   0   8   7     1948.08     1981.55     45.82 o 
   1   8   7     1301.00     1298.78     41.93 o 
   2   8   7      477.38      451.12     31.87 o 
   3   8   7     1575.32     1708.92     62.48 o 
   4   8   7      540.63      532.61     35.18 o 
   5   8   7      149.71      259.33     41.14 o 
  -6   9   7      152.08      292.85     36.47 o 
  -5   9   7      184.70      267.07     34.62 o 
  -4   9   7     1160.51     1060.44     41.41 o 
  -3   9   7      157.96      253.59     37.35 o 
  -2   9   7      758.13      724.10     33.19 o 
  -1   9   7      668.55      651.44     27.46 o 
   0   9   7        6.57        3.28     14.28 o 
   1   9   7      375.63      385.85     24.62 o 
   2   9   7      723.84      732.37     42.14 o 
   3   9   7      244.83      282.56     41.74 o 
   4   9   7      383.72      427.70     34.47 o 
  -4  10   7       13.88        6.70     19.18 o 
  -3  10   7       58.40       59.53     23.00 o 
  -2  10   7       39.15       33.44     18.61 o 
  -1  10   7       27.78       22.23     16.94 o 
   0  10   7       77.37      100.94     21.19 o 
   1  10   7       16.55        0.94     20.66 o 
   2  10   7        6.93      -19.46     20.01 o 
 -10   0   8     1194.52     1158.14     84.84 o 
  -9   0   8      288.40      288.26     44.50 o 
  -8   0   8     4073.51     4078.55    153.37 o 
  -7   0   8     2644.97     2603.16    111.59 o 
  -6   0   8     1232.25     1275.59     43.15 o 
  -5   0   8     6986.55     6824.92    190.01 o 
  -4   0   8     2926.48     2840.94     98.67 o 
  -3   0   8      648.19      534.11     26.30 o 
  -2   0   8    13881.38    13849.51    218.83 o 
  -1   0   8     3241.26     2972.57    181.32 o 
   0   0   8     2314.02     2328.12     87.88 o 
   1   0   8     9840.55    10072.13    252.51 o 
   2   0   8     2802.18     2804.87    104.56 o 
   3   0   8      822.09      765.76     52.18 o 
   4   0   8     4915.55     4629.92    154.99 o 
   5   0   8      643.29      619.47     52.85 o 
   6   0   8      707.04      725.69     59.55 o 
   7   0   8     2176.09     2061.40    107.08 o 
   8   0   8      187.39      311.50     67.50 o 
 -10   1   8      275.83      283.25     31.15 o 
  -9   1   8     1926.90     1937.39     75.06 o 
  -8   1   8      102.49      172.05     37.09 o 
  -7   1   8     2255.11     2305.13     74.19 o 
  -6   1   8     1537.72     1518.20     40.89 o 
  -5   1   8      252.57      254.25     16.30 o 
  -4   1   8      865.67      840.35     23.64 o 
  -3   1   8     5857.82     5935.38     79.83 o 
  -2   1   8       95.23      123.14     13.90 o 
  -1   1   8     6116.12     5820.95    347.84 o 
   0   1   8     4185.58     4278.96     93.13 o 
   1   1   8       13.71       37.21     15.59 o 
   2   1   8     3818.50     3680.27    104.01 o 
   3   1   8     3632.93     3617.49     90.09 o 
   4   1   8       39.50       58.76     45.80 o 
   5   1   8     1827.29     1750.83     63.63 o 
   6   1   8     1065.79     1073.57     51.47 o 
   7   1   8       58.94       74.46     27.96 o 
   8   1   8     1103.99     1050.83     56.00 o 
 -10   2   8      121.57      163.95     39.42 o 
  -9   2   8        1.13       -6.78     22.41 o 
  -8   2   8      198.29      270.67     44.90 o 
  -7   2   8       97.06      132.52     30.26 o 
  -6   2   8      336.28      295.77     18.41 o 
  -5   2   8      247.87      250.16     13.61 o 
  -4   2   8     1143.37     1171.40     28.06 o 
  -3   2   8      606.62      583.44     16.37 o 
  -2   2   8      471.27      432.18     14.35 o 
  -1   2   8        2.52       13.52     11.11 o 
   0   2   8      381.01      353.29     18.32 o 
   1   2   8      452.92      406.87     20.13 o 
   2   2   8      333.58      298.25     18.15 o 
   3   2   8      341.55      307.29     19.06 o 
   4   2   8      312.04      288.73     19.43 o 
   5   2   8       12.50        6.43     14.34 o 
   6   2   8       79.60       99.27     21.65 o 
   7   2   8       60.50       63.34     27.86 o 
   8   2   8      162.79      193.35     40.15 o 
 -10   3   8       34.44       27.59     19.79 o 
  -9   3   8       63.78       92.89     23.06 o 
  -8   3   8       30.50       24.97     16.19 o 
  -7   3   8      183.03      260.60     40.39 o 
  -6   3   8        4.64       26.95     13.02 o 
  -5   3   8        4.23       -3.95      9.20 o 
  -4   3   8       42.82       61.82     13.69 o 
  -3   3   8      629.36      634.48     24.49 o 
  -2   3   8       23.73       40.25     10.41 o 
  -1   3   8      676.42      650.45     17.39 o 
   0   3   8       67.20      153.17     28.99 o 
   1   3   8       39.11       34.04     12.90 o 
   2   3   8      291.79      250.84     17.10 o 
   3   3   8      244.25      244.04     17.65 o 
   4   3   8       22.71       24.16     17.70 o 
   5   3   8      281.49      240.93     18.92 o 
   6   3   8      309.04      245.64     26.61 o 
   7   3   8       12.93       -8.17     19.72 o 
   8   3   8       56.59       52.78     30.24 o 
  -9   4   8       14.89       20.67     16.73 o 
  -8   4   8      929.98      951.61     38.74 o 
  -7   4   8      901.53      912.04     35.93 o 
  -6   4   8       95.43      165.69     19.92 o 
  -5   4   8     2285.44     2338.75     54.39 o 
  -4   4   8     1000.33     1000.62     32.79 o 
  -3   4   8      186.37      185.91     25.00 o 
  -2   4   8     3094.84     3215.36     54.32 o 
  -1   4   8     2745.62     2815.89     48.60 o 
   0   4   8     2390.44     2241.50     63.83 o 
   1   4   8     2789.47     2779.18     58.10 o 
   2   4   8        2.47       -4.23     17.42 o 
   3   4   8      488.25      463.64     23.66 o 
   4   4   8     1132.04     1141.94     38.39 o 
   5   4   8      702.77      627.06     29.52 o 
   6   4   8      340.21      355.31     31.13 o 
   7   4   8      886.16      839.54     48.44 o 
  -9   5   8     1434.32     1345.96     64.83 o 
  -8   5   8      148.16      217.16     40.58 o 
  -7   5   8     1097.74     1061.59     52.86 o 
  -6   5   8     3394.08     3532.96     73.72 o 
  -5   5   8       57.89      122.60     33.19 o 
  -4   5   8     2681.58     2721.67     59.69 o 
  -3   5   8     3609.71     3684.29     70.49 o 
  -2   5   8      768.86      718.15     24.24 o 
  -1   5   8     1780.64     1759.83     38.32 o 
   0   5   8     7624.24     7749.10    148.12 o 
   1   5   8       17.35        9.66     19.58 o 
   2   5   8     3748.16     3810.34     92.82 o 
   3   5   8     1701.69     1721.77     47.37 o 
   4   5   8       19.81       38.07     21.66 o 
   5   5   8     1569.54     1631.06     48.60 o 
   6   5   8     1264.43     1237.23     56.89 o 
   7   5   8        5.12        3.86     22.13 o 
  -8   6   8     1084.47     1138.25     58.52 o 
  -7   6   8      943.07      902.23     49.68 o 
  -6   6   8      303.67      290.85     21.50 o 
  -5   6   8     2827.85     2819.92     73.97 o 
  -4   6   8     1001.42     1004.92     35.63 o 
  -3   6   8      470.14      480.85     24.06 o 
  -2   6   8     3444.92     3457.96     70.03 o 
  -1   6   8     1027.06      988.99     29.42 o 
   0   6   8      268.00      280.88     24.35 o 
   1   6   8     3411.40     3462.47     88.58 o 
   2   6   8      741.13      697.66     37.39 o 
   3   6   8      768.95      779.71     39.85 o 
   4   6   8     2081.21     2074.33     67.76 o 
   5   6   8      244.90      249.65     27.62 o 
   6   6   8      288.43      303.07     50.74 o 
  -8   7   8       75.44      104.78     33.60 o 
  -7   7   8       69.89       94.51     31.18 o 
  -6   7   8      325.46      331.32     23.49 o 
  -5   7   8        5.21       -1.39     15.85 o 
  -4   7   8      365.67      372.34     23.33 o 
  -3   7   8      308.59      267.13     19.66 o 
  -2   7   8       39.80       23.12     13.71 o 
  -1   7   8      592.82      597.33     27.41 o 
   0   7   8      427.94      399.38     29.69 o 
   1   7   8       21.89        9.44     19.51 o 
   2   7   8      652.87      659.90     37.68 o 
   3   7   8      471.51      442.18     32.08 o 
   4   7   8       85.84       73.14     27.33 o 
   5   7   8      334.11      316.76     29.41 o 
  -6   8   8        4.62      -14.84     17.03 o 
  -5   8   8       49.03       56.15     21.71 o 
  -4   8   8        0.10       -6.70     16.94 o 
  -3   8   8       24.96        7.30     15.75 o 
  -2   8   8       10.10        5.02     13.48 o 
  -1   8   8       19.06        6.60     15.88 o 
   0   8   8        0.54      -18.31     18.63 o 
   1   8   8      137.22      182.03     34.34 o 
   2   8   8       33.44       24.80     22.12 o 
   3   8   8        3.94       -9.34     29.59 o 
   4   8   8       76.22       86.05     31.73 o 
  -5   9   8       22.43       24.75     19.97 o 
  -4   9   8      442.53      431.52     27.44 o 
  -3   9   8      429.15      401.24     26.28 o 
  -2   9   8        6.33       -9.05     13.78 o 
  -1   9   8      585.65      564.94     30.11 o 
   0   9   8      814.09      764.99     43.76 o 
   1   9   8        8.81       -4.56     21.05 o 
   2   9   8      937.32      927.13     48.47 o 
   3   9   8      532.14      469.76     35.73 o 
  -2  10   8     1642.77     1758.39     53.89 o 
  -1  10   8      490.97      497.83     30.52 o 
   0  10   8      334.17      353.12     33.35 o 
 -10   1   9       40.20       18.32     29.81 o 
  -9   1   9      167.61      267.07     45.62 o 
  -8   1   9     1148.28     1144.88     55.28 o 
  -7   1   9       78.11       74.58     30.38 o 
  -6   1   9      809.11      809.10     30.37 o 
  -5   1   9     2153.99     2242.82     60.88 o 
  -4   1   9        1.83       -6.01      8.17 o 
  -3   1   9      707.09      718.32     19.08 o 
  -2   1   9     1938.29     1987.26     58.17 o 
  -1   1   9      179.46      165.69     17.63 o 
   0   1   9     1190.91     1184.03     44.54 o 
   1   1   9     1238.12     1219.40     46.44 o 
   2   1   9       41.51       33.23     17.29 o 
   3   1   9     1151.90     1099.03     47.43 o 
   4   1   9      756.42      704.22     39.63 o 
   5   1   9       13.18      -10.86     18.05 o 
   6   1   9      643.97      623.18     31.43 o 
   7   1   9      221.40      329.30     57.78 o 
 -10   2   9      773.51      791.89     55.68 o 
  -9   2   9      919.62      883.82     84.15 o 
  -8   2   9       32.79       44.20     26.14 o 
  -7   2   9     2502.66     2586.20     81.53 o 
  -6   2   9     1784.63     1756.02     39.37 o 
  -5   2   9     1073.29     1073.40     29.15 o 
  -4   2   9     3678.46     3682.17     57.79 o 
  -3   2   9     1421.31     1476.12     29.05 o 
  -2   2   9      487.89      415.75     20.76 o 
  -1   2   9     5993.19     5981.91     96.62 o 
   0   2   9     1461.98     1462.93     40.58 o 
   1   2   9     1622.79     1587.44     43.22 o 
   2   2   9     3237.69     3240.10     67.92 o 
   3   2   9     1196.88     1134.80     38.24 o 
   4   2   9      782.58      746.15     31.68 o 
   5   2   9     3238.24     3152.92     71.69 o 
   6   2   9      210.80      299.27     42.64 o 
   7   2   9      500.71      457.62     37.79 o 
  -9   3   9      275.98      372.48     56.64 o 
  -8   3   9     1490.06     1436.53     48.33 o 
  -7   3   9      346.18      323.97     22.26 o 
  -6   3   9     1468.90     1470.33     36.75 o 
  -5   3   9     2559.79     2698.78     49.92 o 
  -4   3   9      620.22      613.29     25.71 o 
  -3   3   9     2834.82     2930.29     52.63 o 
  -2   3   9     5530.63     5631.13    116.85 o 
  -1   3   9      168.77      274.93     35.00 o 
   0   3   9     4149.26     4039.71     75.17 o 
   1   3   9     5013.97     5087.03     89.52 o 
   2   3   9       96.30      124.99     22.31 o 
   3   3   9     3237.06     3195.41     69.22 o 
   4   3   9     1981.89     1893.50     78.94 o 
   5   3   9       21.02        4.65     15.59 o 
   6   3   9     1297.51     1247.70     79.94 o 
   7   3   9      649.02      618.24     44.28 o 
  -9   4   9      324.23      366.32     31.40 o 
  -8   4   9        8.01        8.64     16.48 o 
  -7   4   9     1153.99     1120.40     40.72 o 
  -6   4   9     1345.34     1289.21     41.06 o 
  -5   4   9      115.24      185.28     30.52 o 
  -4   4   9     3233.32     3305.22     67.33 o 
  -3   4   9      616.41      638.38     23.39 o 
  -2   4   9      205.07      213.48     52.19 o 
  -1   4   9      822.67      760.76     36.91 o 
   0   4   9     1242.86     1203.39     47.74 o 
   1   4   9       11.87       13.50     18.83 o 
   2   4   9     2695.95     2574.65     59.51 o 
   3   4   9      221.35      275.12     30.61 o 
   4   4   9      381.91      351.03     22.72 o 
   5   4   9      550.20      535.60     28.56 o 
   6   4   9      186.62      253.02     42.21 o 
  -8   5   9       32.00       28.94     26.83 o 
  -7   5   9        0.72      -20.42     18.32 o 
  -6   5   9       42.09       53.62     20.51 o 
  -5   5   9      165.02      238.24     32.87 o 
  -4   5   9       64.72       86.67     19.14 o 
  -3   5   9        3.45      -13.36     11.79 o 
  -2   5   9       41.34       24.18     19.12 o 
  -1   5   9       25.83       19.75     17.77 o 
   0   5   9       77.41       92.04     25.20 o 
   1   5   9       10.20       -3.69     15.55 o 
   2   5   9        0.49      -15.60     14.94 o 
   3   5   9        6.59       14.18     19.52 o 
   4   5   9       94.67      132.10     24.72 o 
   5   5   9        0.71      -14.72     15.52 o 
   6   5   9      107.98      152.09     37.28 o 
  -8   6   9       10.01        7.75     23.10 o 
  -7   6   9      648.94      666.41     43.79 o 
  -6   6   9      430.07      410.60     25.33 o 
  -5   6   9        3.66        4.12     15.27 o 
  -4   6   9      885.15      909.02     34.97 o 
  -3   6   9      284.05      272.66     19.32 o 
  -2   6   9       80.29      130.58     29.26 o 
  -1   6   9      501.38      494.08     32.96 o 
   0   6   9      385.07      380.34     28.75 o 
   1   6   9        3.45        3.97     18.42 o 
   2   6   9      711.76      645.44     37.47 o 
   3   6   9      144.18      167.13     34.58 o 
   4   6   9       27.16       26.20     24.60 o 
   5   6   9      138.62      144.76     32.66 o 
  -7   7   9       92.65      132.58     36.37 o 
  -6   7   9      455.68      440.54     27.34 o 
  -5   7   9     1860.84     1855.68     54.34 o 
  -4   7   9       37.51       47.30     19.17 o 
  -3   7   9     1587.10     1574.57     53.07 o 
  -2   7   9     1135.93     1064.48     49.13 o 
  -1   7   9        1.23       -0.87     17.29 o 
   0   7   9      789.37      799.99     42.20 o 
   1   7   9     2085.46     2076.45     70.44 o 
   2   7   9      121.88      143.03     33.89 o 
   3   7   9     1693.87     1684.82     64.22 o 
   4   7   9      851.81      779.86     43.92 o 
  -5   8   9      151.99      229.45     33.24 o 
  -4   8   9     1529.92     1518.16     49.24 o 
  -3   8   9      406.42      413.41     26.30 o 
  -2   8   9      810.29      808.21     44.67 o 
  -1   8   9     1529.09     1523.42     95.15 o 
   0   8   9      433.49      404.71     54.02 o 
   1   8   9      323.23      372.99     31.80 o 
   2   8   9     1825.60     1800.45     68.03 o 
   3   8   9      511.68      436.63     34.60 o 
  -3   9   9      499.41      503.90     30.01 o 
  -2   9   9      652.21      620.75     69.89 o 
  -1   9   9       25.78       27.92     27.70 o 
   0   9   9      642.98      692.34     46.05 o 
   1   9   9      811.65      828.57     47.37 o 
  -9   0  10     1472.43     1537.60     97.57 o 
  -8   0  10      588.84      565.53     57.37 o 
  -7   0  10       84.66      127.68     45.11 o 
  -6   0  10     1900.30     1983.79     60.40 o 
  -5   0  10     1213.37     1241.74     48.68 o 
  -4   0  10      669.42      672.46     49.76 o 
  -3   0  10     3739.40     3733.13    127.94 o 
  -2   0  10      188.44      164.76     26.00 o 
  -1   0  10      678.00      702.36     50.00 o 
   0   0  10     3049.34     3088.75    116.11 o 
   1   0  10      323.89      341.74     36.79 o 
   2   0  10      710.53      687.20     52.85 o 
   3   0  10     1433.76     1516.79     83.27 o 
   4   0  10      204.51      332.71     59.85 o 
   5   0  10     1017.53     1044.60     74.90 o 
   6   0  10     1397.50     1337.61     88.26 o 
  -9   1  10       50.69       87.64     32.60 o 
  -8   1  10      756.33      768.31     46.09 o 
  -7   1  10      851.42      835.30     53.04 o 
  -6   1  10       27.91       33.73     16.35 o 
  -5   1  10      758.62      716.69     28.69 o 
  -4   1  10     2175.91     2173.97     68.34 o 
  -3   1  10        0.08       -7.47     11.40 o 
  -2   1  10     3231.98     3264.91     82.92 o 
  -1   1  10     1989.02     2023.45     62.49 o 
   0   1  10       43.63       71.88     20.50 o 
   1   1  10     2081.33     2112.10     66.84 o 
   2   1  10     1097.82     1128.76     48.61 o 
   3   1  10      105.88      123.35     27.57 o 
   4   1  10      879.05      847.06     45.64 o 
   5   1  10      572.51      569.26     38.98 o 
   6   1  10       53.14       93.49     30.92 o 
  -9   2  10      136.62      215.73     32.41 o 
  -8   2  10       17.51       -2.22     14.39 o 
  -7   2  10       26.86       27.95     16.12 o 
  -6   2  10      244.80      224.12     14.92 o 
  -5   2  10      113.25      164.92     19.06 o 
  -4   2  10      340.40      310.10     24.49 o 
  -3   2  10      441.04      429.80     27.82 o 
  -2   2  10      198.96      197.06     23.65 o 
  -1   2  10      252.28      223.77     16.92 o 
   0   2  10      679.97      653.07     28.22 o 
   1   2  10      728.87      707.39     29.82 o 
   2   2  10      209.45      294.26     30.35 o 
   3   2  10      781.27      700.13     31.70 o 
   4   2  10        4.69        7.85     15.92 o 
   5   2  10       81.30      110.23     25.16 o 
   6   2  10      114.01      183.53     42.83 o 
  -9   3  10       55.92       68.43     22.43 o 
  -8   3  10       57.74       70.85     21.00 o 
  -7   3  10      131.95      212.95     27.66 o 
  -6   3  10       86.14      140.50     30.56 o 
  -5   3  10      194.17      197.74     14.65 o 
  -4   3  10       22.42       12.18     18.34 o 
  -3   3  10       15.44       12.30     15.70 o 
  -2   3  10       59.64       98.35     24.40 o 
  -1   3  10      356.99      340.50     26.31 o 
   0   3  10       39.95       55.97     20.99 o 
   1   3  10      589.50      534.64     26.40 o 
   2   3  10        7.71       -0.96     15.51 o 
   3   3  10       40.17       42.59     18.84 o 
   4   3  10        2.78       -3.90     15.89 o 
   5   3  10      222.24      301.62     35.07 o 
   6   3  10        0.05      -17.65     21.35 o 
  -8   4  10      106.24      172.73     28.91 o 
  -7   4  10      314.65      324.99     35.30 o 
  -6   4  10     1096.86     1082.71     38.92 o 
  -5   4  10      184.39      271.07     44.98 o 
  -4   4  10      335.86      321.29     34.08 o 
  -3   4  10     1024.59     1133.35     50.43 o 
  -2   4  10     1270.08     1271.90     50.73 o 
  -1   4  10      814.54      860.29     41.69 o 
   0   4  10     2181.50     2186.24     73.41 o 
   1   4  10      115.37      184.68     32.80 o 
   2   4  10      477.16      402.89     30.15 o 
   3   4  10     1302.92     1278.56     53.61 o 
   4   4  10      411.13      394.08     25.61 o 
   5   4  10      378.53      359.96     25.25 o 
  -7   5  10     1276.25     1278.90     59.80 o 
  -6   5  10      102.22      150.15     27.28 o 
  -5   5  10     1128.97     1220.43     41.60 o 
  -4   5  10     2561.13     2509.63     98.81 o 
  -3   5  10       95.77      138.25     29.89 o 
  -2   5  10     2500.46     2555.68     92.82 o 
  -1   5  10     1567.33     1560.24     58.79 o 
   0   5  10      141.55      181.63     34.38 o 
   1   5  10     1400.51     1386.55     55.38 o 
   2   5  10     1057.91     1058.90     48.60 o 
   3   5  10       10.35       -0.13     21.58 o 
   4   5  10     1517.48     1559.40     61.92 o 
   5   5  10      412.57      392.36     32.74 o 
  -7   6  10      114.06      153.26     38.10 o 
  -6   6  10     1101.13     1133.12     42.29 o 
  -5   6  10      382.47      350.60     24.12 o 
  -4   6  10      183.96      354.62     59.80 o 
  -3   6  10     1825.01     1777.84     64.71 o 
  -2   6  10      164.67      265.26     38.95 o 
  -1   6  10      490.78      492.58     33.77 o 
   0   6  10      980.94      879.24     44.89 o 
   1   6  10       96.28      151.00     32.49 o 
   2   6  10      286.53      301.33     29.64 o 
   3   6  10     1061.43     1051.43     50.74 o 
   4   6  10      177.59      245.25     41.71 o 
  -6   7  10        0.63      -20.91     17.67 o 
  -5   7  10      213.92      298.43     48.44 o 
  -4   7  10      211.55      343.07     60.08 o 
  -3   7  10        4.54       -6.33     19.68 o 
  -2   7  10      223.52      312.45     42.91 o 
  -1   7  10      312.25      294.01     82.76 o 
   0   7  10       43.85       81.77     27.42 o 
   1   7  10      429.61      409.23     32.79 o 
   2   7  10      109.06      159.10     36.34 o 
   3   7  10        6.09       -7.36     23.57 o 
  -4   8  10       48.03       51.81     41.83 o 
  -3   8  10       19.55       18.88     25.02 o 
  -2   8  10        1.01      -10.03     21.72 o 
  -1   8  10       14.64      -11.84     23.58 o 
   0   8  10       24.12       26.70     25.78 o 
   1   8  10        7.45       12.60     23.55 o 
  -8   1  11       97.25      169.45     40.28 o 
  -7   1  11      507.10      523.15     36.71 o 
  -6   1  11      460.54      417.78     40.79 o 
  -5   1  11        6.42       -7.03     19.49 o 
  -4   1  11      232.93      239.64     22.61 o 
  -3   1  11      781.84      758.98     38.27 o 
  -2   1  11       13.30       11.39     15.23 o 
  -1   1  11     1277.47     1279.87     51.21 o 
   0   1  11      177.99      222.17     41.09 o 
   1   1  11      196.56      260.55     36.25 o 
   2   1  11      847.68      845.08     44.30 o 
   3   1  11       11.74       28.27     21.71 o 
   4   1  11       43.99       49.15     27.17 o 
   5   1  11      207.75      343.63     38.57 o 
  -8   2  11     1057.95     1002.22     96.28 o 
  -7   2  11      553.73      492.95     31.07 o 
  -6   2  11     1005.57      989.57     58.79 o 
  -5   2  11     2389.85     2512.67     75.27 o 
  -4   2  11      121.35      202.61     34.24 o 
  -3   2  11      628.87      628.09     35.80 o 
  -2   2  11     2178.97     2205.50     69.34 o 
  -1   2  11      936.50      918.93     43.93 o 
   0   2  11     1382.31     1325.68     42.72 o 
   1   2  11     3461.68     3359.72     73.98 o 
   2   2  11       74.15       87.76     23.43 o 
   3   2  11     1376.50     1331.45     46.15 o 
   4   2  11     1093.87     1022.70     41.35 o 
   5   2  11       20.15       19.88     19.64 o 
  -8   3  11        6.22       18.02     19.53 o 
  -7   3  11     1986.98     1965.81     56.03 o 
  -6   3  11     1316.68     1356.19     68.96 o 
  -5   3  11       82.36      168.81     33.18 o 
  -4   3  11     2786.23     2829.61     81.74 o 
  -3   3  11     1709.44     1798.58     63.12 o 
  -2   3  11       76.08      125.83     29.98 o 
  -1   3  11     2667.72     2655.80     79.03 o 
   0   3  11     2316.89     2229.18     72.57 o 
   1   3  11      276.67      261.09     25.80 o 
   2   3  11     2359.88     2405.04    124.74 o 
   3   3  11     1138.71     1127.03     42.48 o 
   4   3  11      165.31      234.87     31.07 o 
   5   3  11     1142.43     1149.18     45.37 o 
  -7   4  11       68.02       81.56     32.69 o 
  -6   4  11      167.70      344.30     55.47 o 
  -5   4  11      776.55      789.29     53.61 o 
  -4   4  11      157.93      280.59     39.82 o 
  -3   4  11      203.72      371.50     44.55 o 
  -2   4  11     1139.88     1135.77     50.08 o 
  -1   4  11      102.60      181.25     43.35 o 
   0   4  11      765.47      730.44     40.80 o 
   1   4  11      924.47      909.67     59.91 o 
   2   4  11       12.57        6.45     21.37 o 
   3   4  11      450.01      436.23     44.69 o 
   4   4  11      761.69      784.41     44.88 o 
  -6   5  11       43.02       59.18     37.08 o 
  -5   5  11       26.07       -0.19     30.04 o 
  -4   5  11        2.41       12.48     23.28 o 
  -3   5  11       44.14       32.27     22.89 o 
  -2   5  11        0.78        1.68     18.20 o 
  -1   5  11       81.57       60.02     25.65 o 
   0   5  11       72.96      107.40     29.83 o 
   1   5  11       31.20       31.42     22.41 o 
   2   5  11        2.03      -18.31     17.59 o 
   3   5  11        1.95      -20.22     21.09 o 
  -5   6  11      310.49      373.63     40.08 o 
  -4   6  11       10.14        2.99     24.89 o 
  -3   6  11      115.54      205.75     38.42 o 
  -2   6  11      419.37      405.19     32.86 o 
  -1   6  11       93.03      123.44     33.06 o 
   0   6  11      286.92      429.45     50.61 o 
   1   6  11      373.17      341.91     30.59 o 
   2   6  11        1.89      -25.02     16.68 o 
  -4   7  11     1372.99     1450.86     86.19 o 
  -3   7  11      615.72      579.46     40.61 o 
  -2   7  11      130.17      149.58     36.57 o 
  -1   7  11      933.34      969.41     50.69 o 
   0   7  11      616.80      624.21     40.80 o 
   1   7  11       42.00       21.65     25.94 o 
  -6   0  12      712.85      736.10     52.47 o 
  -5   0  12      851.53      939.52     60.83 o 
  -2   0  12      304.55      297.76     38.64 o 
  -1   0  12     3014.10     3037.75    123.57 o 
   0   0  12      364.91      370.02     44.45 o 
   1   0  12     1728.66     1677.57     91.63 o 
   2   0  12     1558.84     1576.10     90.68 o 
   3   0  12        3.09        3.71     28.95 o 
   4   0  12     1049.46     1049.40     78.56 o 
  -6   1  12      802.15      797.18     54.32 o 
  -5   1  12     1205.98     1198.92     67.73 o 
  -4   1  12       86.20      112.24     30.41 o 
  -3   1  12     1980.58     1942.44     66.50 o 
  -2   1  12      646.91      711.04     43.54 o 
  -1   1  12       45.20       61.60     33.32 o 
   0   1  12      799.28      811.72     43.82 o 
   1   1  12      853.28      806.48     44.41 o 
   2   1  12       61.19       79.18     27.09 o 
   3   1  12     1160.06     1109.86     55.23 o 
   4   1  12      291.74      351.67     61.95 o 
  -6   2  12       41.28       43.36     25.37 o 
  -5   2  12      176.80      352.37     43.56 o 
  -4   2  12      467.76      476.87     32.82 o 
  -3   2  12       34.91       54.88     24.57 o 
  -2   2  12      323.98      259.22     25.05 o 
  -1   2  12       99.15      136.32     31.04 o 
   0   2  12      129.83      210.60     35.80 o 
   1   2  12       31.32       27.62     23.11 o 
   2   2  12      336.17      309.10     23.77 o 
   3   2  12        0.10      -23.78     15.85 o 
  -6   3  12      171.97      304.93     42.45 o 
  -5   3  12      122.00      213.94     36.96 o 
  -4   3  12        0.02       -1.10     19.13 o 
  -3   3  12       59.68       83.93     28.83 o 
  -2   3  12       80.06      156.45     32.33 o 
  -1   3  12        8.04        9.92     19.16 o 
   0   3  12       55.64       86.98     29.31 o 
   1   3  12       95.35      139.10     32.82 o 
   2   3  12        6.54       -9.83     19.50 o 
   3   3  12       74.17       93.09     32.62 o 
  -6   4  12      247.49      441.66     67.03 o 
  -5   4  12      493.69      549.32     56.06 o 
  -4   4  12      911.86      858.30     45.91 o 
  -3   4  12      112.94      156.39     33.93 o 
  -2   4  12      540.32      513.92     35.76 o 
  -1   4  12      788.01      780.39     44.20 o 
   0   4  12       90.39      155.45     35.35 o 
   1   4  12      361.24      344.91     30.56 o 
   2   4  12      952.96      912.41     49.15 o 
  -5   5  12      606.80      640.59     41.56 o 
  -4   5  12       28.71       74.23     31.25 o 
  -3   5  12     1478.84     1517.11     85.17 o 
  -2   5  12      450.80      399.75     33.40 o 
  -1   5  12      198.94      344.51     45.47 o 
   0   5  12     1347.83     1335.29     58.93 o 
   1   5  12      579.60      507.66     37.11 o 
  -2   6  12      687.25      684.52     44.07 o 
  -1   6  12     1032.50      986.93     51.87 o 
  -5   1  13      354.60      342.69     39.74 o 
  -4   1  13      194.59      410.43     67.65 o 
  -3   1  13      100.72      189.44     35.72 o 
  -2   1  13      448.73      423.69     33.06 o 
  -1   1  13      169.64      290.78     43.36 o 
   0   1  13        4.47      -24.14     19.79 o 
   1   1  13      943.69      946.11     40.93 o 
   2   1  13      145.46      251.43     34.76 o 
  -5   2  13      120.22      241.47     40.04 o 
  -4   2  13      576.52      594.98     38.83 o 
  -3   2  13     1072.11     1068.54     75.47 o 
  -2   2  13      100.46      160.81     35.89 o 
  -1   2  13      938.36      902.98     48.09 o 
   0   2  13     1245.67     1306.76     58.74 o 
   1   2  13       17.87        5.30     23.94 o 
  -4   3  13      567.35      630.49     42.87 o 
  -3   3  13      114.25      203.65     39.88 o 
  -2   3  13     1297.91     1368.33     59.50 o 
  -1   3  13      275.65      419.72     52.84 o 
   0   3  13      387.64      339.58     32.31 o 
  -2   4  13        4.88       -7.85     22.69 o 
  -1   4  13      632.12      581.47     40.10 o 
                                                 
